# Supplementary material for: Which public health interventions are effective in reducing morbidity, mortality and health inequalities from infectious diseases amongst children in low- and middle-income countries (LMICs): An umbrella review
Source: PLoS One. 2021 Jun 10;16(6):e0251905. doi: 10.1371/journal.pone.0251905 (PMC8191901; doi:10.1371/journal.pone.0251905)
Supplement: S8 Appendix — (XLSX) [file pone.0251905.s008.xlsx]

## Sheet: Sheet1
No.	Reference	Multiple articles reported as one study	Multiple studies reported in one article	Jarrett et al., 2015 (63)	Lamberti et al., 2016 (79)	Lassi et al., 2016 (60)	Ngocho et al., 2019 (68)	Flórez et al., 2015 (78)	Conde-Agudelo & Diaz-Rossello, 2016 (54)	Cleminson & McGuire, 2016 (53)	Chavers et al., 2018 (74)	Lukusa et al., 2018 (64)	Mureed et al.,, 2015 (81)	Naugle et al., 2014 (82)	McGuinness et al., 2018 (67)	Morita et al.,2016 (80)	Nelson et al., 2016 (83)	Odentaal et al., 2018 (46)	Gulani et al., 2015 (45)	Yuan et al., 2014 (47)	Willame et al., 2018 (88)	Velazquez et al., 2017 (87)	Thakur et al., 2018 (86)	Smith et al., 2018 (85)	Santos et al., 2016 (84)	Saeterdal et al., 2014 (62)	Oyo-Ita et al., 2016 (61)	Puchalski Ritchie et al., 2019 (71)	Owusu-Addo et al., 2014 (70)	Oliver-Williams et al., 2017 (69)	de Oliveira et al., 2016 (55)	Darvesh et al., 2017 (76)	DeAntonio et al., 2019 (77)	Freeman et al., 2017 (66)	Gera et al., 2016 (56)	Imdad et al., 2016 (58)	Haider et al., 2017 (57)	Johri et al., 2015 (59)	Ali et al., 2018 (72)	Augustincic et al., 2015 (51)	Bonner et al.,2015 (73)	Bright et al., 2017 (65)	Clasen et al., 2015 (52)	Crocker-Buque et al., 2017 (75)	Carroll et al., 2017 (103)	Esu et al., 2019 (71)	Aamer Imdad et al., 2020 (70)	Majorin et al., 2019 (69)	Mekonnen et al., 2019 (74)
	Number of references			7	25	10	8	3	12	10	21	6	10	8	6	4	15	2	7	3	17	4	4	6	32	3	14	6	7	24	5	42	13	34	12	10	18	11	2	6	3	28	23	10	2	15	21	22	5
	Number of studies			7	25	6	8	3	7	6	21	6	10	7	6	3	14	2	6	3	17	4	4	6	31	2	14	6	7	21	5	44	13	33	4	3	4	11	2	3	2	27	21 (29 arms)	10	2	10	21	16	5
1	Aage S, Kiraly N, Costa K, Byberg S, Bjerregaard‐Andersen M, Fisker AB, et al. Neonatal vitamin A supplementation associated with increased atopy in girls. Allergy 2015;70(8):985‐94. [DOI: 10.1111/all.12641]	Benn 2008																																			x
2	Abdou A., B.E. Munoz, B. Nassirou, B. Kadri, F. Moussa, I. Baarè, J. Riverson, E. Opong, S.K. West How much is not enough? a community randomized trial of a Water and Health Education programme for Trachoma and Ocular C. trachomatis infection in Niger Trop. Med. Int. Health, 15 (2010), pp. 98-104																																	x
3	Abdul Rahman MA, Al-Dabbagh SA, Al-Habeeb QS. Health education and peer leaders' role in improving low vaccination coverage in Akre district, Kurdistan Region, Iraq. East Mediterr Health J. 2013;19(2):125–9.												x
4	Adam H, Lowther S, Ngan’ga Z, Gura Z, Tabu C, Sandhu H, et al. Reducing routine vaccination dropout rates: evaluating two interventions in three Kenyan districts, 2014. BMC Public Health. 2016;16(1):152.																																																x
5	Adu‐Afarwuah S, Lartey A, Brown KH, Zlotkin S, Briend A, Dewey KG. Home fortification of complementary foods with micronutrient supplements is well accepted and has positive effects on infant iron status in Ghana. American Journal of Clinical Nutrition 2008;87:929‐38. [DOI: 10.1093/ajcn/87.4.929; PUBMED: 18400716]	Adu‐Afarwuah 2007;
6	Adu‐Afarwuah S, Lartey A, Brown KH, Zlotkin S, Briend A, Dewey KG. Randomized comparison of 3 types of micronutrient supplements for home fortification of complementary foods in Ghana: effects on growth and motor development. American Journal of Clinical Nutrition 2007;86:412‐20. [CENTRAL: CN‐00703403; DOI: 10.1093/ajcn/86.2.412; PUBMED: 17684213]	Adu‐Afarwuah 2007;
7	Agoestina T, Humphrey JH, Taylor GA, Usman A, Subardja D, Hidayat S, et al. Safety of one 52‐mumol (50,000 IU) oral dose of vitamin A administered to neonates. Bulletin of the World Health Organization 1994;72(6):859‐68. [PUBMED: 7867131]	Humphrey 1996																																			x
8	Agostoni C, Giovannini M, Sala D, Usuelli M, Livio L, Francescato C, et al. Double‐blind, placebo‐controlled trial comparing effects of supplementation of two micronutrient sprinkles on fatty acid status in Cambodian infants. Journal of Pediatric Gastroenterology and Nutrition 2007;44(1):136‐42. [DOI: 10.1097/01.mpg.0000243429.24463.2f; PUBMED: 17204967]	Giovanni 2006
9	Ahmed AS, Saha SK, Chowdhury MA, Law PA, Black RE, Santosham M, et al. Acceptability of massage with skin barrier‐enhancing emollients in young neonates in Bangladesh. Journal of Health, Population, and Nutrition 2007;25(2):236‐40	Darmstadt 2005								x
10	Ahmed AS, Saha SK, Chowdhury MA, Law PA, Black RE, Santosham M, et al. Acceptability of massage with skin barrier‐enhancing emollients in young neonates in Bangladesh. Journal of Health, Population, and Nutrition 2007;25(2):236‐40. [PUBMED: 17985826]									x
11	Ahmed NU, Zeitlin MF, Beiser AS, Super CM, Gershoff SN. A longitudinal study of the impact of behavioural change intervention on cleanliness, diarrhoeal morbidity and growth of children in rural Bangladesh. Social Science & Medicine 1993;37(2):159‐71.																																															x
12	Alam N, Wojtyniak B, Henry FJ, Rahaman MM. Mothers' personal and domestic hygiene and diarrhea incidence in young children in rural Bangladesh. Int J Epidemiol. 1989;18(1):242–7.															x																x											x					x
13	Alemayehu M, Koye DN, Tariku A, Yimam K. Prevalence of active trachoma and its associated factors among rural and urban children in Dera Woreda, Northwest Ethiopia: a comparative cross-sectional study. Biomed research international. 2015;2015.																																	x
14	Ali S, Manzoor F, Sahi N, Sattar S. Vaccine refusal: an obstacle to a polio free world. Prof Med J 2010;17(1):145–50			x
15	Ali SM, Sharma J, Sharma R, Alam S. Kangaroo mother care as compared to conventional care for low birth weight babies. Dicle Medical Journal 2009;36(3):155‐60.								x
16	Altmann M, Altare C, van der Spek N, Barbiche JC, Dodos J, Bechir M, et al. Effectiveness of a household water, sanitation and hygiene package on an outpatient program for severe acute malnutrition: a pragmatic cluster‐randomized controlled trial in Chad. American Journal of Tropical Medicine and Hygiene 2018;98(4):1005‐12.																																															x
17	Andersson N, Cockcroft A, Ansari NM, Omer K, Baloch M, Foster AH, et al. Evidence-based discussion increases childhood vaccination uptake: a randomised cluster controlled trial of knowledge translation in Pakistan. BMC Int Health Human Rights 2009:9.	Andersson 2009		x								x	x													x	x											x				x
18	Andersson N, CockcroK A, Ansari NM, Omer K, Losos J, Ledogar RJ, et al. Household cost-benefit equations and sustainable universal childhood immunisation: a randomised cluster controlled trial in south Pakistan [ISRCTN12421731]. BMC Public Health 2005 2005;5:72. [PUBMED: 15985160]	Andersson 2009																								x
19	Andrade AL, Minamisava R, Policena G, Cristo EB, Domingues CM, de Cunto Brandileone MC, Almeida SC, Toscano CM, Bierrenbach AL. Evaluating the impact of PCV-10 on invasive pneumococcal disease in Brazil: A time-series analysis. Hum Vaccin Immunother. 2016;12:285–292. doi:10.1080/ 21645515.2015.1117713																																x
20	Anjum Q, Omair A, Inam SNB, Ahmed Y, Usman Y, Shaikh S, et al. Improving vaccination status of children under five through health education. J Pak Med Assoc. 2004;54(12):610–3.																x																											x
21	Ansari M, Khan Z. Routine immunization coverage in underserved children of Aligarh (India): An effort with UNICEF. J Child Health Care. 2010;14(2):142–50.																																											x
22	Ansari MA, Khan Z, Khan IM. Reducing resistance against polio drops. J R Soc Promot Health 2007;127(6):276–9.			x
23	Araujo EC, Clemens SA, Oliveira CS, Justino MC, Rubio P, Gabbay YB, et al. Safety, immunogenicity, and protective efficacy of two doses of RIX4414 live attenuated human rotavirus vaccine in healthy infants. Jornal de Pediatria 2007;83(3):217‐24.	RV1 Salinas 2005‐LA
24	Arifeen SE, Blum LS, Hoque DM, Chowdhury EK, Khan R, Black RE, et al. Integrated Management of Childhood Illness (IMCI) in Bangladesh: early findings from a cluster-randomised study. Lancet 2004;364(9445):1595-1602	Arifeen 2009																																	x
25	Arifeen SE, Bryce J, Gouws E, Baqui AH, Black RE, Hoque DM, et al. Quality of care for under-fives in first-level health facilities in one district of Bangladesh. Bull WHO 2005;83(4):260-7	Arifeen 2009																																	x
26	Arifeen SE, Hoque DM, Akter T, Rahman M, Hoque ME, Begum K, et al. Effect of the Integrated Management of Childhood Illness strategy on childhood mortality and nutrition in a rural area in Bangladesh: a cluster randomised trial. Lancet 2009;374(9687):393‐403.	Arifeen 2009																																	x							x
27	Armah G, Pringle K, Enweronu-Laryea CC, et al. Impact and effectiveness of monovalent rotavirus vaccine against severe rotavirus diarrhea in Ghana. Clin Infect Dis 2016; 62(Suppl 2):S200–7																				x
28	Armah GE, Breiman RF, Tapia MD, Dallas MJ, Neuzil KM, Binka FN, et al. Immunogenicity of the pentavalent rotavirus vaccine in African infants. Vaccine 2012;30(Suppl 1):A86‐93.	RV5 Armah 2010‐AF= RV5 Armah 2010‐GHA +RV5 Armah 2010‐KEN; +RV5 Armah 2010‐MLI;
29	Armah GE, Kapikian AZ, Vesikari T, et al. Efficacy, immunogenicity, and safety of two doses of a tetravalent rotavirus vaccine RRV-TV in Ghana with the first dose administered during the neonatal period. J Infect Dis. 2013;208:423–431				x
30	Armah GE, Sow SO, Breiman RF, et al. Efficacy of pentavalent rotavirus vaccine against severe rotavirus gastroenteritis in infants in developing countries in sub-Saharan Africa: a randomised, double-blind, placebo-controlled trial. Lancet. 2010;376:606–614	RV5 Armah 2010‐AF= RV5 Armah 2010‐GHA +RV5 Armah 2010‐KEN; +RV5 Armah 2010‐MLI;			x
31	Armstrong Schellenberg JR, Adam T, Mshinda H, Masanja H, Kabadi G, Mukasa O, et al. Effectiveness and cost of facility‐based Integrated Management of Childhood Illness (IMCI) in Tanzania. Lancet 2004;364(9445):1583‐94.	Schellenberg 2004																																	x
32	Arora J, Kumar A, Ramji S. Effect of oil massage on growth and neurobehavior in very low birth weight preterm neonates. Indian Pediatrics 2005;42(11):1092‐100. [PUBMED: 16340050]									x
33	Atnafu A, Otto K, Herbst CH. The role of mHealth intervention on maternal and child health service delivery: findings from a randomized controlled field trial in rural Ethiopia. mHealth. 2017;3:39.
34	Attanasio O, Go´mez LC, Heredia P, Vera-Herna´ndez M (2005) The short-term impact of a conditional cash subsidy on child health and nutrition in Colombia. Report. Centre for the Evaluation of Development Policies, The Institute for Fiscal Studies, London																												x
35	Aung Myo H, Thein H. Prevention of diarrhea and dysentery by hand washing. Trans R Soc Trop Med Hyg. 1989;83(1):128–31																															x
36	Austin CJ. Investigation of in-house water chlorination and its eHectiveness for rural areas of the Gambia [dissertation]. New Orleans: Tulane University School of Public Health and Tropical Medicine, 1993.																																										x
37	Authors name not stated. An intervention to improve quality of care in first‐level government health facilities. Health and Science Bulletin 2005;3(2):5‐11.	Arifeen 2009																																	x
38	Aziz KM, Hoque BA, Hasan KZ, Patwary MY, Huttly SR, Rahaman MM, Feachem RG. Reduction in diarrhoeal diseases in children in rural Bangladesh by environmental and behavioural modifications. Transactions of the Royal Society of Tropical Medicine and Hygiene. 1990 May;84(3):433-8.	Aziz 1990 BGD; Aziz et al.														x																		x														x
39	Aziz KMA, Hoque BA, Huttly S et al. Mirzapur Handpump Project. Final Report, 1989.	Aziz et al.														x
40	Bahl R, Bhandari N, Kant S, Molbak K, Ostergaard E, Bhan MK. Effect of vitamin A administered at Expanded Program on Immunization contacts on antibody response to oral polio vaccine. European Journal of Clinical Nutrition 2002;56(4):321‐5.	WHO 1998																																		x
41	Bahl R, Bhandari N, Wahed MA, Kumar GT, Bhan MK, WHO/CHD Immunization‐Linked Vitamin A Group. Vitamin A supplementation of women postpartum and of their infants at immunization alters breast milk retinol and infant vitamin A status. Journal of Nutrition 2002;132(11):3243‐8.	WHO 1998																																		x
42	Balakrishnan R, Gopichandran V, Chaturvedi S, Chatterjee R, Mahapatra T, Chaudhuri I. Continuum of care services for maternal and child health using mobile technology - a health system strengthening strategy in low and middle income countries. BMC Med Inform Decis Mak 2016 Jul 07;16:84 [FREE Full text] [CrossRef] [Medline]																													x
43	Ban HQ, Li T, Shen J et al. Effects of multiple cleaning and disinfection interventions on infectious diseases in children: a group randomized trial in China. Biomed Environ Sci 2015: 28: 779–787.														x
44	Banerjee A, Duflo E, Jameel A, Glennerster R, Kothari D. Improving immunisation coverage in rural India: clustered randomised controlled evaluation of immunisation campaigns with and without incentives. Br Med J 2010;340:2220			x																							x											x				x
45	Bangure D, Chirundu D, Gombe N, Marufu T, Mandozana G, Tshimanga M, et al. Effectiveness of SMS reminders on childhood immunization programme in Kadoma, Zimbabwe - a randomized controlled trial, 2013. BMC Public Health 2015 Feb 12;15:137 [FREE Full text] [CrossRef] [Medline]																													x												x
46	Baqui, A.H.; Zaman, K.; Persson, L.A.; El Arifeen, S.; Yunus, M.; Begum, N.; Black, R.E. Simultaneous weekly supplementation of iron and zinc is associated with lower morbidity due to diarrhea and acute lower respiratory infection in Bangladeshi infants. J. Nutr. 2003, 133, 4150–4157
47	Barffour MA, Hinnouho GM, Kounnavong S, Wessells KR, Ratsavong K, Bounheuang B, et al. Effects of daily zinc, daily multiple micronutrient powder, or therapeutic zinc for diarrhea prevention on physical growth, anemia, and micronutrient status in rural Laotian Children: a randomized controlled trial. Journal of Pediatrics 2019;207:80‐9. [DOI: 10.1016/j.jpeds.2018.11.022; PMC6448681; PUBMED: 30580…	Barffour 2019;
48	Barffour MA, Hinnouho GM, Kounnavong S, Wessells KR, Ratsavong K, Bounheuang B, et al. Effects of therapeutic zinc supplementation for diarrhea and two daily preventive zinc interventions on incidence and duration of diarrhea and acute respiratory tract infections in rural Laotian children. BMJ (in press).	Barffour 2019;
49	Barham T (2005) The impact of the Mexican conditional cash transfer on immunization rates. Report. Department of Agriculture and Resource Economics, U.C, Berkeley																										x		x
50	Barham T, Brenzel LE, Maluccio JA (2007) Beyond 80%: are there new ways of increasing vaccination coverage? Evaluation of CCT Programs in Mexico and Nicaragua. Report. World Bank, Washington																												x
51	Barham, T. and J.A. Maluccio, Eradicating diseases: The effect of conditional cash transfers on vaccination coverage in rural Nicaragua. J Health Econ, 2009. 28(3): p. 611-21.																																									x
52	Barreto M.L., B. Genser, A. Strina, M.G. Teixeira, A.M.O. Assis, R.F. Rego, C.A. Teles, M.S. Prado, S.M. Matos, N.M. A.Icântara-Neves Impact of a citywide sanitation program in Northeast Brazil on intestinal parasites infection in young children Environ. Health Perspect., 118 (2010), p. 1637																																	x
53	Bar-Zeev N, Jere KC, Bennett A, et al; Vaccine Effectiveness and Disease Surveillance Programme, Malawi (VACSURV) Consortium. Population impact and effectiveness of monovalent rotavirus vaccination in urban Malawian children 3 years after vaccine introduction: ecological and case-control analyses. Clin Infect Dis 2016; 62(Suppl 2):S213–9																				x
54	Bar-Zeev N, Kapanda L, Tate JE, et al; VacSurv Consortium. Effectiveness of a monovalent rotavirus vaccine in infants in Malawi after programmatic roll-out: an observational and case-control study. Lancet Infect Dis 2015; 15:422–8																				x
55	Bashour, H.N., M.H. Kharouf, A.A. Abdulsalam, K. El Asmar, M.A. Tabbaa, and S.A. Cheikha, Effect of postnatal home visits on maternal/infant outcomes in Syria: a randomized controlled trial. Public Health Nurs, 2008. 25(2): p. 115-25.																																									x
56	Basinga, P., P.J. Gertler, A. Binagwaho, A.L.B. Soucat, J. Sturdy, and C.M.J. Vermeersch, Effect on maternal and child health services in Rwanda of payment to primary health-care providers for performance: an impact evaluation. Lancet, 2011. 377(9775): p. 1421-1428.																																									x
57	Bayard V, DeAntonio R, Contreras R, et al. Impact of rotavirus vaccination on childhood gastroenteritis-related mortality and hospital discharges in Panama. Int J Infect Dis. 2012;16(2):e94–e98.				x						x														x								x
58	Beck, S., A.M. Pulkki-Brannstrom, and M. San Sebastian, Basic income - healthy outcome? Effects on health of an Indian basic income pilot project: a cluster randomised trial. Journal of Development Effectiveness, 2015. 7(1): p. 111-126.																																									x
59	Becker-Dreps S, Amaya E, Liu L, Moreno G, Rocha J, Briceno R, Alemán J, Hudgens MG, Woods CW, Weber DJ. Changes in childhood pneumonia and infant mortality rates following introduction of the 13-valent pneumococcal conjugate vaccine in Nicaragua. Pediatr Infect Dis J. 2014;33:637–642																																x
60	Becker-Dreps S, Paniagua M, Zambrana LE, Bucardo F, Hudgens MG, Weber DJ, et al. Rotavirus prevalence in the primary care setting in Nicaragua after universal infant rotavirus immunization. Am J Trop Med Hyg. 2011;85:957–60.																								x
61	Begin, F.; Santizo, M.C.; Peerson, J.M.; Torun, B.; Brown, K.H. Effects of bovine serum concentrate, with or without supplemental micronutrients, on the growth, morbidity, and micronutrient status of young children in a low-income, peri-urban Guatemalan community. Eur. J. Clin. Nutr. 2008, 62, 39–50.
62	Begum S, Ahmed M, Sen B. Do water and sanitation interventions reduce childhood diarrhoea? New evidence from Bangladesh. The Bangladesh Development Studies. 2011 Sep 1:1-30.																																	x
63	Benn CS, Diness BR, Roth A, Nante E, Fisker AB, Lisse IM, et al. Effect of 50,000 IU vitamin A given with BCG vaccine on mortality in infants in Guinea‐Bissau: randomised placebo controlled trial. BMJ 2008;336(7658):1416‐20. [DOI: 10.1136/bmj.39542.509444.AE]	Benn 2008																																			x
64	Beres LK, Tate JE, Njobvu L, et al. A preliminary assessment of rotavirus vaccine effectiveness in Zambia. Clin Infect Dis 2016; 62(Suppl 2):S175–82																				x
65	Berger, J.; Ninh, N.X.; Khan, N.C.; Nhien, N.V.; Lien, D.K.; Trung, N.Q.; Khoi, H.H. Efficacy of combined iron and zinc supplementation on micronutrient status and growth in Vietnamese infants. Eur. J. Clin. Nutr. 2006, 60, 443–454.
66	Berhe F, Berhane Y. Under five diarrhea among model household and non model households in Hawassa, South Ethiopia: a comparative cross‐sectional community based survey. BMC Public Health 2014;14:187.																																															x
67	Bhandari N, Bahl R, Taneja S, Strand T, Molbak K, Ulvik RJ, et al. Effect of routine zinc supplementation on pneumonia in children aged 6 months to 3 years: randomised controlled trial in an urban slum. BMJ 2002; 324(7350):1358–61.	Bhandari 2002				x													x
68	Bhandari N, Bhal T, Taneja S, Strand T, Molbak K, Ulvik RJ, et al. Substantial reduction in severe diarrhoea morbidity by daily zinc supplementation in young north Indian children. Pediatrics 2002;109(6):86–91.	Bhandari 2002																	x
69	Bhandari N, Mazumder S, Taneja S, Sommerfelt H, Strand TA, IMNCI Evaluation Study Group. EHect of implementation of Integrated Management of Neonatal and Childhood Illness (IMNCI) programme on neonatal and infant mortality: cluster randomized controlled trial. British Medical Journal 2012;344:e1634	Bhandari 2012																																	x
70	Bhandari N, Rongsen-Chandola T, Bavdekar A, et al; India Rotavirus Vaccine Group. Efficacy of a monovalent human-bovine (116E) rotavirus vaccine in Indian infants: a randomised, double-blind, placebo-controlled trial. Lancet. 2014;383:2136–2143	VAC Bhandari 2014-IND			x
71	Bhandari N, Rongsen‐Chandola T, Bavdekar A, John J, Antony K, Taneja S, et al. Efficacy of a monovalent human‐bovine (116E) rotavirus vaccine in Indian children in the second year of life. Vaccine 2014;32 Suppl 1:A110‐6.	VAC Bhandari 2014-IND
72	Bigira V, Kapisi J, Clark TD, Kinara S, Mwangwa F, Muhindo MK, et al. Protective efficacy and safety of three antimalarial regimens for the prevention of malaria in young Ugandan children: a randomised controlled trial. PLOS Medicine 2014;11(8):e1001689.	Bigira 2014 UGA																																												x
73	Bilukha O, Howard C, Wilkinson C, Bamrah S, Husain F. Effects of multimicronutrient home fortification on anemia and growth in Bhutanese refugee children. Food Nutr Bull 2011;32:264–76.																																												x
74	Bishai D, Suzuki E, McQuestion M, Chakraborty J, Koenig M: The role of public health programmes in reducing socioeconomic inequities in childhood immunization coverage. Health Policy Plan 2002, 17(4):412–419.																			x
75	Bitew BD, Gete YK, Biks GA, et al. The effect of SODIS water treatment intervention at the household level in reducing diarrheal incidence among children under 5 years of age: a cluster randomized controlled trial in Dabat district, Northwest Ethiopia. Trials 2018;19:1–15.doi:10.1186/s13063-018-2797-y
76	Bloom E, Bhushan I, Clingingsmith D, Hong R, King E, Kremer M, et al. Contracting for health: evidence from Cambodia. Asian Development Bank, World Bank2006.																	x
77	Bobat R, Coovadia H, Stephen C, Naidoo KL, McKerrow N, Black RE, et al. Safety and efficacy of zinc supplementation for children with HIV-1 infection in South Africa: a randomised double-blind placebo-controlled trial. Lancet 2005;366(9500):1862–7. [4297066]					x													x
78	Boisson S, Kiyombo M, Sthreshley L, Tumba S, Makambo J, Clasen T. Field assessment of a novel household-based water filtration device: a randomised, placebo-controlled trial in the Democratic Republic of Congo. PLoS One. 2010;5(9):e12613																															x
79	Boisson S, Schmidt WP, Berhanu T, Gezahegn H, Clasen T. Randomized controlled trial in rural Ethiopia to assess a portable water treatment device. Environmental science & technology. 2009;43(15):5934–9																															x
80	Boisson S, Stevenson M, Shapiro L, Kumar V, Singh LP, Ward D, et al. Effect of household-based drinking water chlorination on diarrhea among children under five in Orissa, India: a double-blind randomised placebocontrolled trial. PLoS Med. 2013;10(8):e1001497																															x											x
81	Bolam A, Manandhar DS, Shrestha P, Ellis M, Costello AM. The effects of postnatal health education for mothers on infant care and family planning practices in Nepal: a randomised controlled trial. BMJ. 1998;316:805–11. doi:10.1136/bmj.316.7134.805. PMID:9549449.											x	x														x															x
82	Borges AMT, Dias e Souza M, Fiaccadori FS, Cardoso das D de P D. Monitoring the circulation of rotavirus among children after the introduction of the Rotarix™ vaccine in Goiânia, Brazil. Mem Inst Oswaldo Cruz. 2011;106:499–501																								x
83	Borja‐Vega C. The effects of the Total Sanitation and Sanitation Marketing programme on gender and ethnic groups in Indonesia. Waterlines 2014;33(1):55‐70.	Cameron 2013 INA																																														x
84	Bose R. The impact of water supply and sanitation interventions on child health: Evidence from dhs surveys. International Initiative for Impact Evaluation: New Delhi. 2009 Apr 22.																																	x
85	Bowen , H. L. ( 2013 ). Impact of a mass media campaign on bed net use in Cameroon . Malaria Journal , 12 ( 1 ), 36													x
86	Braga, T.D.; da Silva, G.A.; de Lira, P.I.; de Carvalho Lima, M. Efficacy of Bifidobacterium breve and Lactobacillus casei oral supplementation on necrotizing enterocolitis in very-low-birth-weight preterm infants: A double-blind, randomized, controlled trial. Am. J. Clin. Nutr. 2011, 93, 81–86.																																														x
87	Breiman RF, Zaman K, Armah G, Sow SO, Anh DD, Victor JC, et al. Analyses of health outcomes from the 5 sites participating in the Africa and Asia clinical efficacy trials of the oral pentavalent rotavirus vaccine. Vaccine 2012;30(Suppl 1):A24‐9.	RV5 Armah 2010‐AF= RV5 Armah 2010‐GHA +RV5 Armah 2010‐KEN; +RV5 Armah 2010‐MLI; / RV5 Zaman 2010‐AS= RV5 Zaman 2010‐BGD + RV5 Zaman 2010‐VNM;
88	Brenner JL, Kabakyenga J, Kyomuhangi T, Wotton KA, Pim C, Ntaro M, Bagenda FN, Gad NR, Godel J, Kayizzi J, McMillan D, Mulogo E, Nettel-Aguirre A, Singhal N. Can volunteer community health workers decrease child morbidity and mortality in southwestern Uganda? An impact evaluation . PLoS One 2011; 6:e27997							x																																		x
89	Briceño B, Coville A, Gertler P, Martinez S. Are there synergies from combining hygiene and sanitation promotion campaigns: evidence from a large‐scale cluster‐randomized trial in rural Tanzania. PLOS One 2017;12(11):e0186228.	Briceño 2015 TAN;																																														x
90	Briceño B, Coville A, Martinez S. Promoting handwashing and sanitation: evidence from a large‐scale randomized trial in rural Tanzania. World Bank, Policy Research Working Paper 7164. 2015. documents.worldbank.org/curated/en/545961468165561161/pdf/WPS7164.pdf (accessed prior to 9 August 2019).	Briceño 2015 TAN;																																														x
91	Briere EC, Ryman TK, Cartwright E, Russo ET, Wannemuehler KA, Nygren BL, et al. Impact of integration of hygiene kit distribution with routine immunizations on infant vaccine coverage and water treatment and handwashing practices of Kenyan mothers. J Infec Dis 2012;205 Suppl 1:S56-64.												x																									x
92	Brooks WA, Santosham M, Naheed A, Goswami D, Wahed MA, Diener-West M, et al. Effect of weekly zinc supplements on incidence of pneumonia and diarrhoea in children younger than 2 years in an urban, low-income population in Bangladesh: randomised controlled trial. Lancet 2005;366(9490):999-1004.					x													x
93	Brown J, Sobsey M, Proum S. Improving Household Drinking Water Quality Use of Ceramic Water Filters in Cambodia. 2007 [cited 2017 Apr 25]. Available from: https://www.unicef.org/eapro/WSP_UNICEF_FN_CWP_Final.pdf																															x
94	Brown J, Sobsey MD, Loomis D. Local drinking water filters reduce diarrheal disease in Cambodia: a randomized, controlled trial of the ceramic water purifier. T Am J Trop Med Hyg. 2008;79(3):394–400																															x
95	Brown VB, Oluwatosin OA, Akinyemi JO, Adeyemo AA. Effects of community health nurse-led intervention on childhood routine immunization completion in primary health care centers in Ibadan, Nigeria. J Community Health 2016 Apr;41(2):265-273. [CrossRef] [Medline]																													x
96	Brown, V.B. ; A. Oluwatosin, M.O. Ogundeji Experiences, perceptions and preferences of mothers towards childhood immunization reminder/recall in Ibadan, Nigeria: a cross-sectional study. The Pan African medical J, 20 (2015), p. 243	Brown 2006
97	Brown, V.B.; O.A. Oluwatosin Feasibility of implementing a cellphone-based reminder/recall strategy to improve childhood routine immunization in a low-resource setting: a descriptive report. BMC health services research., 17 (Suppl 2) (2017), p. 703	Brown 2006
98	Brugha R., J. Kevany, Maximizing immunization coverage through home visits: a controlled trial in an urban area of Ghana, Bull World Health Organ, 74 (1996), p. 517												x				x										x											x				x
99	Bryce J, Gouws E, Adam T, Black RE, Schellenberg JA, Manzi F, et al. Improving quality and efficiency of facility‐based child health care through Integrated Management of Childhood Illness in Tanzania. Health Policy Plan 2005;20(Suppl 1):i69‐i76.	Schellenberg 2004																																	x
100	Bucardo F, Reyes Y, Svensson L, Nordgren J. Predominance of norovirus and sapovirus in Nicaragua after implementation of universal rotavirus vaccination. PLoS One. 2014;9:e98201																								x
101	Bucardo F, Rippinger CM, Svensson L, Patton JT. Vaccine-derived NSP2 segment in rotaviruses from vaccinated children with gastroenteritis in Nicaragua. Infect Genet Evol. 2012;12:1282–94																								x
102	Byberg S, Fisker AB, Thysen SM, et al. Cost-effectiveness of providing measles vaccination to all children in Guinea-Bissau. Glob Health Action. 2017;10(1):1329968.
103	Cameron L.A. , M. Shah, S. Olivia Impact Evaluation of a Large-scale Rural Sanitation Project in Indonesia The World Bank (2013)	Cameron 2013 INA																																x														x
104	Capuno JJ, Tan Jr CA, Fabella VM. Do piped water and flush toilets prevent child diarrhea in rural Philippines?. Asia Pacific Journal of Public Health. 2015 Mar;27(2):NP2122-32.																																	x
105	Carnell MA, Dougherty L, Pomeroy AM, Karim AM, Mekonnen YM, Mulligan BE. Effectiveness of scaling up the ‘three pillars’ approach to accelerating MDG 4 progress in Ethiopia. J Health Popul Nutr. 2014;32(4):549–63.
106	Carvalho-Costa FA, Araújo IT, Santos de Assis RM, Fialho AM, de Assis Martins CMM, Bóia MN, et al. Rotavirus genotype distribution after vaccine introduction, Rio de Janeiro, Brazil. Emerg Infect Dis. 2009;15:95–7.																								x
107	Chamberlain S. Mitpressjournals. A mobile guide toward better health: how mobile kunji is improving birth outcomes in Bihar, India URL: http://mitpressjournals.org/userimages/ContentEditor/1415302178306/INNOVATIONS_DIGITAL-INCLUSION.pdf [accessed 2017-03-29] [WebCite Cache]	Mobile Kunji program																												x
108	Chandir S, Zaidi A, Khowaja S, Gonzales F. Africanstrategies4health. Interactive alerts: improving vaccine coverage through small incentives URL: http://www.africanstrategies4health.org/uploads/1/3/5/3/13538666/interactive_alerts.pdf [WebCite Cache]	Interactive Research and Development’s (IRD) Interactive alerts																												x
109	Chandir, S., A.J. Khan, H. Hussain, H.R. Usman, S. Khowaja, N.A. Halsey, et al., Effect of food coupon incentives on timely completion of DTP immunization series in children from a low-income area in Karachi, Pakistan: a longitudinal intervention study. Vaccine, 2010. 28(19): p. 3473-8.																																									x
110	Chandramohan D, Owusu‐Agyei S, Carneiro I, Awine T, Amponsa‐Achiano K, Mensah N, et al. Cluster randomised trial of intermittent preventive treatment for malaria in infants in area of high, seasonal transmission in Ghana. BMJ 2005;331(7519):727‐33.																																													x
111	Chang, S.; El Arifeen, S.; Bari, S.; Wahed, M.A.; Rahman, K.M.; Rahman, M.T.; Mahmud, A.B.; Begum, N.; Zaman, K.; Baqui, A.H.; et al. Supplementing iron and zinc: Double blind, randomized evaluation of separate or combined delivery. Eur. J. Clin. Nutr. 2010, 64, 153–160.
112	Charpak N, Ruiz‐Pelaez JG, Figueroa de CZ, Charpak Y. A randomized, controlled trial of kangaroo mother care: results of follow‐up at 1 year of corrected age. Pediatrics 2001;108(5):1072‐9.	Charpak 1997							x
113	Charpak N, Ruiz‐Peláez JG, Figueroa de CZ, Charpak Y. Kangaroo mother versus traditional care for newborn infants ≤2000 grams: a randomized, controlled trial. Pediatrics 1997;100(4):682‐8.	Charpak 1997							x
114	Chasela C, Hudgens M, Jamieson D, Kayira D, Hosseinipour M, Kourtis AP, et al. for the BAN Study Group. Maternal or infant antiretroviral drugs to reduce HIV‐1 transmission. New England Journal of Medicine 2010;362(24):2271‐81.
115	Chiller TM, Mendoza CE, Lopez MB, Alvarez M, Hoekstra RM, Keswick BH, et al. Reducing diarrhea in Guatemalan children: randomized controlled trial of flocculant-disinfectant for drinking-water. Bull World Health Organ. 2006; 84(1):28–35																															x											x
116	Church J, Omer S, Guay L, Huang W, Lidstrom J, Musoke P, et al. Analysis of Nevirapine (NVP) Resistance in Ugandan Infants Who Were HIV Infected Despite Receiving Single‐Dose (SD) NVP versus SD NVP Plus Daily NVP Up to 6 Weeks of Age to Prevent HIV Vertical Transmission. Journal of Infectious Diseases 2008, 198:1075‐82.	SWEN 2008
117	Clarke S, Toure D, Dicko A, Maiga B, Griffiths Y, Kraemer K, et al. An integrated parenting, nutrition and malaria prevention package to improve nutrition and child development in infants and pre‐school children: impact evaluation of a randomized controlled trial in Southern Mali. Donor report. Save the Children, 2018.
118	Clasen T, Boisson S, Routray P, Torondel B, Bell M, Cumming O, Ensink J, et al. Effectiveness of a rural sanitation programme on diarrhea, soil-transmitted helminth infection, and child malnutrition in Odisha, India: a cluster-randomised trial. Lancet Glob Health. 2014;2(11):e645–53.																															x		x
119	Clasen T, Garcia Parra G, Boisson S, Collin S. Household-based ceramic water filters for the prevention of diarrhea: a randomized, controlled trial of a pilot program in Colombia. Am J Trop Med Hyg. 2005;73(4):790–5																															x
120	Clasen TF, Brown J, Collin S, Suntura O, Cairncross S. Reducing diarrhea through the use of household-based ceramic water filters: a randomized, controlled trial in rural Bolivia. Am J Trop Med Hyg. 2004;70(6):651–7																															x
121	Cohen C, von Mollendorf C, de Gouveia L, Lengana S, Meiring S, Quan V, et al. Effectiveness of the 13-valent pneumococcal conjugate vaccine against invasive pneumococcal disease in south African children: a case-control study. Lancet Glob Health. 2017;5:e359–e69.
122	Cohen C, von Mollendorf C, de Gouveia L, Naidoo N, Meiring S, Quan V, et al. Effectiveness of 7-valent pneumococcal conjugate vaccine against invasive pneumococcal disease in HIV-infected and -uninfected children in South Africa: a matched case-control study. Clin Infect Dis. 2014;59:808–18.
123	Coles CL, Rahmathullah L, Kanungo R, Thulasiraj RD, Katz J, Santhosham M, et al. Vitamin A supplementation at birth delays pneumococcal colonization in South Indian infants. Journal of Nutrition 2001;131(2):255‐61. [PUBMED: 11160543]	Rahmathullah 2003																																			x
124	Colgate ER, Haque R, Dickson DM, Carmolli MP, Mychaleckyj JC, Nayak U, et al. Delayed dosing of oral rotavirus vaccine demonstrates decreased risk of rotavirus gastroenteritis associated with serum zinc: a randomized controlled trial. Clinical Infectious Diseases 2016;63(5):634‐41.	RV1 Colgate 2016‐BGD;
125	Coovadia HM, Brown ER, Fowler MG, Chipato T, Moodley D, Manji K, et al. for the HPTN 046 protocol team. Efficacy and safety of an extended nevirapine regimen in infant children of breastfeeding mothers with HIV‐1 infection for prevention of postnatal HIV‐1 transmission (HPTN 046): a randomized, double‐blind, placebo‐controlled trial. Lancet January 2012;279:221‐28.
126	Correa JC, Pinto D, Salas LA, Camacho JC, Rondon M, Quintero J. A cluster-randomized controlled trial of handrubs for prevention of infectious diseases among children in Colombia. Rev Panam Salud Publica 2012: 31: 476–484.														x
127	Correia JB, Patel MM, Nakagomi O, et al. Effectiveness of monovalent rotavirus vaccine (Rotarix) against severe diarrhea caused by serotypically unrelated G2P[4] strains in Brazil. J Infect Dis 2010; 201:363–9																				x	x			x
128	Costa I, Linhares AC, Cunha MH, et al. Sustained decrease in gastroenteritis-related deaths and hospitalizations in children less than 5 years of age after the introduction of rotavirus vaccination: a time-trend analysis in Brazil (2001–2010). Pediatr Infect Dis J. 2016;35(6):e180–e190										x
129	Cotes-Cantillo K, Paternina-Caicedo A, Coronell-Rodríguez W, et al. Effectiveness of the monovalent rotavirus vaccine in Colombia: a case-control study. Vaccine 2014; 32:3035–40				x						x										x
130	Crawford J, Larsen-Cooper E, Jezman Z, Cunningham SC, Bancroft E. SMS versus voice messaging to deliver MNCH communication in rural Malawi: assessment of delivery success and user experience. Glob Health Sci Pract 2014;2(1):35-46 [FREE Full text] [CrossRef] [Medline]																													x
131	Cristia J, Evans WN, Kim B. Improving the health coverage of the rural poor: does contracting‐out mobile medical teams work?. Journal of Development Studies 2015;51:247‐61.																	x
132	Crump JA, Otieno PO, Slutsker L, Keswick BH, Rosen DH, Hoekstra RM, et al. Household based treatment of drinking water with flocculant-disinfectant for preventing diarrhea in areas with turbid source water in rural western Kenya: cluster randomised controlled trial. BMJ (Clinical research ed). 2005; 331(7515):478																															x											x
133	Cruz N, Crookston B, Dearden K, Gray B, Ivins N, Alder S, et al. Who sleeps under bednets in Ghana? A doer/non‐doer analysis of malaria prevention behaviours. Malaria Journal 2006 Jul;5:61.	De La Cruz 2009																																						x
134	Cruz N, Crookston B, Gray B, Alder S, Dearden K. Microfinance against malaria: impact of Freedom from Hunger's malaria education when delivered by rural banks in Ghana. Transactions of the Royal Society of Tropical Medicine 2009 Dec;103(12):1229‐36.	De La Cruz 2009																																						x
135	CTRI/2010/091/000102. A phase III clinical trial to evaluate the protective efficacy of three doses of oral rotavirus vaccine (ORV) 116E. ctri.nic.in/Clinicaltrials/pmaindet2.php?trialid=1317 (first received 22 November 2010).	VAC Bhandari 2014-IND
136	Cui, X.; Shi, Y.; Gao, S.; Xue, X.; Fu, J. Effects of Lactobacillus reuteri DSM 17938 in preterm infants: A double-blinded randomized controlled study. Ital. J. Pediatr. 2019, 45, 140.																																														x
137	Cunliffe NA, Witte D, Ngwira BM, et al. Efficacy of human rotavirus vaccine against severe gastroenteritis in Malawian children in the first two years of life: a randomized, double-blind, placebo controlled trial. Vaccine. 2012;30(suppl 1):A36–A43	RV1 Madhi 2010-AF (RV1 Madhi 2010‐MWI +RV1 Madhi 2010‐ZAF);			x
138	Cutts F.T.P.M., S. Kortbeek, A. Soares, Door-to-door canvassing for immunization program acceleration in Mozambique: achievements and costs, Int J Health Serv, 20 (1990), pp. 717-725																x
139	Daniels DL, Cousens SN, Makoae LN, Feachem RG. A case-control study of the impact of improved sanitation on diarrhoea morbidity in Lesotho. Bulletin of the World Health Organization. 1990;68(4):455.																																	x
140	Darmstadt GL, Ahmed S, Ahmed AN, Saha SK. Mechanism for prevention of infection In preterm neonates by topical emollients: a randomized, controlled clinical trial. Pediatric Infectious Disease Journal 2014;33(11):1124‐7. [PUBMED: 24853544]	Darmstadt 2005								x
141	Darmstadt GL, Saha SK, Ahmed AS, Choi Y, Chowdhury MA, Islam M, et al. Effect of topical emollient treatment of preterm neonates in Bangladesh on invasion of pathogens into the bloodstream. Pediatric Research 2007;61(5 Pt 1):588‐93. [PUBMED: 17413870]	Darmstadt 2005								x
142	Darmstadt GL, Saha SK, Ahmed AS, Chowdhury MA, Law PA, Ahmed S, et al. Effect of topical treatment with skin barrier‐enhancing emollients on nosocomial infections in preterm infants in Bangladesh: a randomised controlled trial. Lancet 2005;365(9464):1039‐45. [PUBMED: 15781099]	Darmstadt 2005								x
143	Das A, Friedman J, Kandpal E, Ramana GNV, Das Gupta RK, Pradhan MM, et al. Strengthening malaria service delivery through supportive supervision and community mobilization in an endemic Indian setting: an evaluation of nested delivery models. Malar J. 2014;13:482.
144	Dashti, A.S.; Afjeh, S.A.; Basiry, A.; Shirvani, F.; Seifi, K.; Taheri, Z.M. Prophylactic probiotics for prevention of necrotizing enterocolitis (NEC) in low birth weight neonates. Arch. Pediatr. Infect. Dis. 2014, 2, 174–179.																																														x
145	de Palma O, Cruz L, Ramos H, et al. Effectiveness of rotavirus vaccination against childhood diarrhoea in El Salvador: case-control study. BMJ 2010; 340:c2825.				x						x										x	x			x
146	De Vos B, Hardt K, Linhares AC, Ruiz‐Palacios G, Guerrero L, Salinas B. Efficacy of two doses of a human monovalent rotavirus vaccine, Rotarix™ in preventing gastro‐enteritis due to G1 and Non‐G1 rotavirus in Brazil, Mexico and Venezuela [Presentation]. 8th International Symposium on Double‐Stranded RNA Viruses; 2003 September 13‐18; Lucca, Italy. 2003. [Not available for review]	RV1 Salinas 2005‐LA
147	De Vos B, Vesikari T, Linhares AC, Salinas B, Perez‐Schael I, Ruiz‐Palacios GM, et al. A rotavirus vaccine for prophylaxis of infants against rotavirus gastroenteritis. Pediatric Infectious Disease Journal 2004;23(10 Suppl):179‐82.	RV1 Salinas 2005‐LA
148	Demirel, G.; Erdeve, O.; Celik, I.H.; Dilmen, U. Saccharomyces boulardii for prevention of necrotizing enterocolitis in preterm infants: A randomized, controlled study. Acta Paediatr. (Oslo Nor.) 2013, 102, e560–e565.																																														x
149	Deribew A, Alemseged F, Birhanu Z, Sena L, Tegegn A, Zeynudin A, et al. Effect of training on the use of long‐lasting insecticide‐treated bed nets on the burden of malaria among vulnerable groups, south‐west Ethiopia: baseline results of a cluster randomized trial.. Malaria Journal 2010;9:121.	Deribew 2012																																						x
150	Deribew A, Birhanu Z, Sena L, Dejene T, Reda AA, Sudhakar M, Alemseged F, Tessema F, Zeynudin A, Biadgilign S, Deribe K. The effect of household heads training about the use of treated bed nets on the burden of malaria and anaemia in under‐five children: a cluster randomized trial in Ethiopia. Malaria Journal 2012;11:8.	Deribew 2012																																						x
151	Deribew A, Birhanu Z, Sena L, Dejene T, Reda AA, Sudhakar M, Alemseged F, Tessema F, Zeynudin A, Biadgilign S, Deribe K. The effect of household heads training on long‐lasting insecticide‐treated bed nets utilization: a cluster randomized controlled trial in Ethiopia. Malaria Journal 2012;11:99.	Deribew 2012																																						x
152	Dewey KG, Mridha MK, Matias SL, Arnold CD, Cummins JR, Khan MS, et al. Lipid‐based nutrient supplementation in the first 1000 d improves child growth in Bangladesh: a cluster‐randomized effectiveness trial. American Journal of Clinical Nutrition 2017;105(4):944‐57. [DOI: 10.3945/ajcn.116.147942; PUBMED: 28275125]	Mridha 2016 (C);
153	Diawara I, Zerouali K, Katfy K, Zaki B, Belabbes H, Najib J, et al. Invasive pneumococcal disease among children younger than 5 years of age before and after introduction of pneumococcal conjugate vaccine in Casablanca, Morocco. Int J Infect Dis. Canada; 2015;40: 95–101. pmid:26434380						x
154	Diaz J, Terrazas S, Bierrenbach AL, Toscano CM, Alencar GP, Alvarez A, et al. Effectiveness of the 10-valent pneumococcal conjugate vaccine (pcv-10) in children in Chile: a nested case-control study using Nationwide Pneumonia Morbidity and Mortality Surveillance Data. PLoS One. 2016; 11(4):e0153141. doi: 10.1371/journal.pone.0153141 PMID: 27058873																														x
155	Dibley, M.J.; Sadjimin, T.; Kjolhede, C.L.; Moulton, L.H. Vitamin A supplementation fails to reduce incidence of acute respiratory illness and diarrhea in preschool-age Indonesian children. J. Nutr. 1996, 126, 434–442.
156	Dickinson K.L., S.R. Patil, S.K. Pattanayak, C. Poulos, J.-H. Yang. Nature's call: impacts of sanitation choices in orissa, India Econ. Devel. Cult. Change, 64 (2015), pp. 1-29																																	x														x
157	Dicko A, Toure SO, Traore M, Sagara I, Toure OB, Sissoko MS, et al. Increase in EPI vaccines coverage aMer implementation of intermittent preventive treatment of malaria in infant with sulfadoxine-pyremethamine in the district of Kolokani, Mali: results from a cluster randomized control trial. BMC Public Health 2011;11:573-9																										x															x
158	Dilli, D.; Aydin, B.; Fettah, N.D.; Ozyazici, E.; Beken, S.; Zenciroglu, A.; Okumus, N.; Ozyurt, B.M.; Ipek, M.S.; Akdag, A.; et al. The propre-save study: Effects of probiotics and prebiotics alone or combined on necrotizing enterocolitis in very low birth weight infants. J. Pediatr. 2015, 166, 545–551.e541.																																														x
159	Diness BR, Christoffersen D, Pedersen UB, Rodrigues A, Fischer TK, Andersen A, et al. The effect of high‐dose vitamin A supplementation given with bacille Calmette‐Guerin vaccine at birth on infant rotavirus infection and diarrhea: a randomized prospective study from Guinea‐Bissau. The Journal of Infectious Diseases 2010;202(Suppl 1):S243‐251. [DOI: 10.1086/653569]	Benn 2008																																			x
160	Diness BR, Fisker AB, Roth A, Yazdanbakhsh M, Sartono E, Whittle H, et al. Effect of high‐dose vitamin A supplementation on the immune response to Bacille Calmette‐Guerin vaccine. The American Journal of Clinical Nutrition 2007;86(4):1152‐9. [PUBMED: 17921396]	Benn 2008																																			x
161	Dissieka, R. ; M. Soohoo, A. Janmohamed, D. Doledec. Providing mothers with mobile phone message reminders increases childhood immunization and vitamin A supplementation coverage in Côte d'Ivoire: a randomized controlled trial Journal of public health in Africa., 10 (1) (2019), pp. 56-60
162	Djibuti M, Gotsadze G, Zoidze A, Mataradze G, Esmail L, Kohler J. The role of supportive supervision on immunization program outcome - a randomised field trial from Georgia. BioMed Central International Health and Human Rights 2009;9 Suppl 1:11																										x
163	do Carmo GM, Yen C, Cortes J, et al. Decline in diarrhea mortality and admissions after routine childhood rotavirus immunization in Brazil: a time-series analysis. PLoS Med. 2011;8(4):e1001024.										x														x								x
164	Domek GJ, Contreras-Roldan IL, O’Leary ST, Bull S, Furniss A, Kempe A, et al. SMS text message reminders to improve infant vaccination coverage in Guatemala: A pilot randomized controlled trial. Vaccine. 2016;34: 2437–43.																																											x					x
165	Domek, G.J.; I.L. Contreras-Roldan, S. Bull, S.T. O'Leary, G.A. Bolaños Ventura, M. Bronsert, et al. Text message reminders to improve infant immunization in Guatemala: A randomized clinical trial Vaccine., 37 (42) (2019), pp. 6192-6200
166	Domellof, M.; Cohen, R.J.; Dewey, K.G.; Hernell, O.; Rivera, L.L.; Lonnerdal, B. Iron supplementation of breast-fed Honduran and Swedish infants from 4 to 9 months of age. J. Pediatr. 2001, 138, 679–687.
167	Domingues CM, Verani JR, Montenegro Renoiner EI, de Cunto Brandileone MC, Flannery B, de Oliveira LH, et al. Effectiveness of ten-valent pneumococcal conjugate vaccine against invasive pneumococcal disease in Brazil: a matched case-control study. Lancet Respir Med 2014; 2: 464–471. doi: 10.1016/S2213-2600(14)70060-8 PMID: 24726406		*																																						x
168	Domingues CM, Verani JR, Montenegro Renoiner EI, de Cunto Brandileone MC, Flannery B, de Oliveira LH, et al. Effectiveness of ten-valent pnuemococcal conjugate vaccine against invasive pneumococcal disease in Brazil: a matched case-control study. Poster 228. ISPPD 9, Hyderabad, India March 9–13, 2014.		*																																						x
169	Donewell B, Daniel C, Notion G, Tawanda M, Gibson M, Mufuta T, Lucia T. Effectiveness of short message services reminder on childhood immunization programme in Kadoma, Zimbabwe-a randomized controlled trial, 2013. BMC Public Health. 2015;15(1):137.																																																x
170	dos Santos Sr, Passadore LF, Takagi EH, Fujii CM, Yoshioka CR, Gilio AE, Martinez MB. Serotype distribution of Streptococcus pneumoniae isolated from patients with invasive pneumococcal disease in Brazil before and after ten-pneumococcal conjugate vaccine implementation. Vaccine. 2013;31:6150–6154. doi:10.1016/j.vaccine.2013.05.042																																x
171	Drain PK, Ralaivao JS, Rakotonandrasana A, Carnell MA. Introducing autodisable syringes to the national immunization programme in Madagascar. Bull World Health Organ. 2003;81(8):553–60.
172	Dreibelbis R., M.C. Freeman, L.E. Greene, S. Saboori, R. Rheingans The impact of school water, sanitation, and hygiene interventions on the health of younger siblings of pupils: a cluster-randomized trial in Kenya Am. J. Public Health, 104 (2014), pp. e91-97																																	x
173	du Preez M, Conroy RM, Ligondo S, Hennessy J, Elmore-Meegan M, Soita A, et al. Randomized intervention study of solar disinfection of drinking water in the prevention of dysentery in Kenyan children aged under 5 years. Environmental Science & Technology 2011;45(21):9315-23.																															x											x
174	Du Preez M, Conroy RM, Wright JA, Moyo S, Potgieter N, Gundry SW. Use of ceramic water filtration in the prevention of diarrheal disease: a randomized controlled trial in rural South Africa and Zimbabwe. Am J Trop Med Hyg. 2008;79(5):696–701																															x
175	du Preez M, Mcguigan KG, Conroy RM. Solar disinfection of drinking water In the prevention of dysentery in South African children aged under 5 years: the role of participant motivation. Environmental Science & Technology 2010;44(22):8744-9.																																										x
176	Duggan C, Penny ME, Hibberd P, Gil A, Huapaya A, Cooper A, et al. Oligofructose-supplemented infant cereal: two randomised, blinded, community-based trials in Peruvian infants. American Journal of Clinical Nutrition 2003;77(4):937–42. [4297068]	Penny 2004				x
177	Dutta, S.; Ray, P.; Narang, A. Comparison of stool colonization in premature infants by three dose regimes of a probiotic combination: A randomized controlled trial. Am. J. Perinatol. 2015, 32, 733–740.																																														x
178	Dyer JJ, Naidoo KN, Knight S, Mjekevu T, Munro G, Robinson A: Effect of an immunisation campaign in Nataland KwaZuluon vaccination coverage rates, 1990–1991. S Afr Med J 1996, 86:158–161.																			x
179	Ekhaguere, O.A. , R.O. Oluwafemi, B. Badejoko, L.O. Oyeneyin, A. Butali, E.D. Lowenthal, et al. Automated phone call and text reminders for childhood immunisations (PRIMM): a randomised controlled trial in Nigeria BMJ global health., 4 (2) (2019), Article e001232
180	Emond A., J. Pollock, N. Da Costa, T. Maranhao, A. Macedo, The effectiveness of community-based interventions to improve maternal and infant health in the Northeast of Brazil. Revista panamericana de salud publica, Pan Am J Public Health, 12 (2002), pp. 101-110																x
181	Erdemir A, Kahramaner Z, Yuksel Y, Cosar H, Turkoglu E,Sutcuoglu S, et al. The effect of topical ointment on neonatalsepsis In preterm infants. The Journal of Maternal-Fetal &Neonatal Medicine 2014;28(1):33-6. [PUBMED: 24588277]									x
182	Esparza-Aguilar M, Gastañaduy PA, Sánchez-Uribe E, Desai R, Parashar UD, Richardson V, et al. Diarrhoea-related hospitalizations in children before and after implementation of monovalent rotavirus vaccination in Mexico. Bull World Health Organ. 2014;92:117–25.																								x
183	EUCTR2015‐001484‐39. A phase II study to assess the safety and immunogenicity of GlaxoSmithKline Biologicals rotavirus vaccine, RIX4414 when administered to HIV infected infants in South Africa. www.clinicaltrialsregister.eu/ctr‐search/trial/2015‐001484‐39/results (first received 11 June 2015).	RV1 Steele 2010a‐ZAF;
184	Eze G, Adeleye O. Enhancing routine immunization performance using innovative Technology in an Urban Area of Nigeria. West Afr J Med. 2015;34(1):3–10.																																																x
185	Fabiszewski de Aceituno AM, Stauber CE, Walters AR, Meza Sanchez RE, Sobsey MD. A randomized controlled trial of the plastic-housing BioSand filter and its impact on diarrheal disease in Copan. Honduras Am J Trop Med Hyg. 2012;86(6):913–21																															x
186	Fan, V. Y. M., & Mahal, A.. What prevents child diarrhoea? The impacts of water supply, toilets, and hand-washing in rural India. Journal of Development Effectiveness, 2011, 3(3), 340-370.																																	x
187	Faye M, Kuper H, Dineen B, Bailey R. Rapid assessment for prioritisation of trachoma control at community level in one district of the Kaolack Region, Senegal. Transactions of the Royal Society of Tropical Medicine and Hygiene. 2006 Feb 1;100(2):149-57.																																	x
188	Feikin DR, Laserson KF, Ojwando J, et al. Efficacy of pentavalent rotavirus vaccine in a high HIV prevalence population in Kenya. Vaccine. 2012;30(suppl 1):A52–A60				x
189	Fernandes EG, Sato HK, Leshem E, Flannery B, Konstantyner TCRDO, Veras MADSM, et al. Impact of rotavirus vaccination on diarrhea-related hospitalizations in São Paulo State, Brazil. Vaccine. 2014;32:3402–8																								x
190	Fisher S, Kabir B, Lahiff E, MacLachlan M. Knowledge, attitudes, practices and implications of safe water management and good hygiene in rural Bangladesh: assessing the impact and scope of the BRAC WASH programme. Journal of Water and Health 2011;9(1):80‐93.																																															x
191	Fisker AB, Benn CS, Diness BR, Martins C, Rodrigues A, Aaby P, et al. The effect of 50000IU vitamin A with BCG vaccine at birth on growth in the first year of life. Journal of Tropical Medicine 2011	Benn 2008																																			x
192	Fisker AB, Lisse IM, Aaby P, Erhardt JG, Rodrigues A, Bibby BM, et al. Effect of vitamin A supplementation with BCG vaccine at birth on vitamin A status at 6 wk and 4 mo of age. The American Journal of Clinical Nutrition 2007;86(4):1032‐9. [PUBMED: 17921381]	Benn 2008																																			x
193	Fisker AB, Aaby P, Rodrigues A, Frydenberg M, Bibby BM, Benn CS. Vitamin A supplementation at birth might prime the response to subsequent vitamin A supplements in girls. Three year follow‐up of a randomized trial. PloS One 2011;6(8):e23265.	Benn 2008																																			x
194	Fisker, A.B.; Bale, C.; Jorgensen, M.J.; Balde, I.; Hornshoj, L.; Bibby, B.M.; Aaby, P.; Benn, C.S. High-dose vitamin A supplementation administered with vaccinations after 6 months of age: Sex-differential adverse reactions and morbidity. Vaccine 2013, 31, 3191–3198
195	Foote EM , Gieraltowski L , Ayers T , et al . Impact of locally-produced, ceramic cookstoves on respiratory disease in children in rural western Kenya. Am J Trop Med Hyg 2013;88:132–7. doi:10.4269/ajtmh.2012.12-0496																						x
196	Franco-Soto V, Rísquez-Parra A, Colmenares R, et al. Impacto de la vacunación contra el rotavirus sobre la morbilidad y mortalidad en diarreas [Impact of rotavirus vaccination on morbidity and mortality in diarrhea]. Arch Venez Pueric Pediatr. 2013;76(3):93–98.										x
197	Galiani S,Gertler P, AjzenmanN,Orsola-Vidal A. Promoting handwashing behavior: the effects of large-scale community and school-level interventions. Health Econ 2016: 25: 1545–1559.														x
198	Garcia Gabarrot G, Lopez Vega M, Perez Giffoni G, Hernandez S, Cardinal P, Felix V, Gabastou JM, Camou T; Uruguayan SIREVA II Group. Effect of pneumococcal conjugate vaccination in Uruguay, a middle-income country. PLoS One. 2014;9:e112337. doi:10.1371/journal.pone.0112337																																x
199	Garcia-Dia MJ, Fitzpatrick JJ, Madigan EA, Peabody JW. Using text reminder to improve childhood immunization adherence in the Philippines. Comput Inform Nurs 2017;35(4):212-218. [CrossRef] [Medline]																													x
200	Gardner JM, Powell CA, Baker-Henningham H, Walker SP,Cole TJ, Grantham-McGregor SM. Zinc supplementation andpsychosocial stimulation: effects on the development ofundernourished Jamaican children. American Journal of ClinicalNutrition 2005;82(2):399-405.																		x
201	Gasana J, Morin J, Ndikuyeze A, Kamoso P. Impact of water supply and sanitation on diarrheal morbidity among young children in the socioeconomic and cultural context of Rwanda (Africa). Environmental Research 2002;90(2):76-88.																																										x
202	Gastañaduy PA, Contreras-Roldán I, Bernart C, et al. Effectiveness of monovalent and pentavalent rotavirus vaccines in Guatemala. Clin Infect Dis 2016; 62(Suppl 2):S121–6																				x
203	Gastañaduy PA, Sánchez-Uribe E, Esparza-Aguilar M, Desai R, Parashar UD, Patel M, et al. Effect of rotavirus vaccine on diarrhea mortality in different socioeconomic regions of Mexico. Pediatrics. 2013;131:e1115–20										x														x
204	Gastañaduy PA, Steenhoff AP, Mokomane M, et al. Effectiveness of monovalent rotavirus vaccine after programmatic implementation in Botswana: a multisite prospective case-control study. Clin Infect Dis 2016; 62(Suppl 2):S161–7																				x
205	Gebru T, Taha M, Kassahun W. Risk factors of diarrhoeal disease in under‐five children among health extension model and non‐model families in Sheko district rural community, Southwest Ethiopia: comparative cross‐sectional study. BMC Public Health 2014;14:395.																																															x
206	Geelhoed D, Lafort Y, Chissale É, et al. Integrated maternal and child health services in Mozambique: structural health system limitations overshadow its effect on follow-up of HIV-exposed infants. BMC Health Serv Res 2013;13:207																											x
207	Gentile A, Bakir J, Bialorus L, Caruso L, Mirra D, Santander C, Terluk M, Zurdo P, Gentile F, Fernández MI. [Impact of the 13- valent pneumococcal conjugate vaccine on the incidence of consolidated pneumonia in children younger than 5 years old in Pilar, Buenos Aires: A population-based study]. Arch Argent Pediatr. 2015;113:502–509. doi:10.5546/aap.2015.502																																x
208	Gertler P. The impact of PROGRESA on health. Final report: International Food Policy Research Institute Washington. 2000																												x
209	Ghavane S, Murki S, Subramanian S, Gaddam P, Kandraju H, Thumalla S. Kangaroo Mother Care in Kangaroo ward for improving the growth and breastfeeding outcomes when reaching term gestational age in very low birth weight infants. Acta Paediatrica 2012;101(12):e545‐9.								x
210	Gheorghita S, Birca L, Donos A, et al. Impact of rotavirus vaccine introduction and vaccine effectiveness in the republic of Moldova. Clin Infect Dis 2016; 62(Suppl 2):S140–6																				x
211	Gibson D, Kagucia E, Ochieng B, Hariharan N, Obor D, Moulton L, et al. The mobile solutions for immunization (M-SIMU) trial: a protocol for a cluster randomized controlled trial that assesses the impact of mobile phone delivered reminders and travel subsidies to improve childhood immunization coverage rates and timeliness in western Kenya. JMIR research protocols. 2016;5(2).																																																x
212	Gibson, D.G. , B. Ochieng, E.W. Kagucia, J. Were, K. Hayford, L.H. Moulton, et al. Mobile phone-delivered reminders and incentives to improve childhood immunisation coverage and timeliness in Kenya (M-SIMU): a cluster randomised controlled trial. The Lancet Global health., 5 (4) (2017), pp. e428-e438
213	Giovannini M, Sala D, Usuelli M, Livio L, Francescato G, Braga M, et al. Double‐blind, placebo‐controlled trial comparing effects of supplementation with two different combinations of micronutrients delivered as sprinkles on growth, anemia, and iron deficiency in Cambodian infants. Journal of Pediatrics Gastroenterology and Nutrition 2006;42(3):306‐12. [DOI: 10.1097/01.mpg.0000189363.07040.4b0001…	Giovanni 2006
214	GlaxoSmithKline[103792‐044]. A phase IIIb, randomised, multicentre double‐blind, placebo‐controlled study of the immunogenicity and safety of two doses of GlaxoSmithKline (GSK) Biologicals’ oral live attenuated human rotavirus (HRV) vaccine (RIX4414) as primary dosing in healthy infants in India of approximately 8 weeks of age at the first dose. www.gsk‐studyregister.com/study/2723 (accessed 12 D…	RV1 Narang 2009‐IND;
215	GlaxoSmithKline[103992‐045]. A phase II, randomised, double‐blind, placebo‐controlled study to evaluate the immunogenicity, reactogenicity and safety of two doses of GSK Biologicals’ oral live attenuated human rotavirus (HRV) vaccine (RIX4414 at 106.5 CCID50) when given concomitantly with OPV versus when given alone (HRV vaccine dose given 15 days after the OPV dose) in healthy infants in Banglad…	RV1 Zaman 2009‐BGD;
216	GlaxoSmithKline[444563‐006]. A phase IIb, double‐blind, randomized, placebo‐controlled study to assess the efficacy, immunogenicity, reactogenicity and safety of two doses of GlaxoSmithKline (GSK) Biologicals' live attenuated human rotavirus (HRV) vaccine at different virus concentrations (104.7, 105.2 and 105.8 foci forming units [ffu]) in healthy infants (approximately 2 months of age at first …	RV1 Salinas 2005‐LA
217	GlaxoSmithKline[444563‐006‐Annex]. A phase IIb, double‐blind, randomized, placebo‐controlled study to assess the efficacy, immunogenicity, reactogenicity and safety of two doses of GlaxoSmithKline (GSK) Biologicals' live attenuated human rotavirus (HRV) vaccine at different virus concentrations (104.7, 105.2 and 105.8 foci forming units [ffu]) in healthy infants (approximately 2 months of age at …	RV1 Salinas 2005‐LA
218	GlaxoSmithKline[444563‐013]. A phase II, double‐blind before the 2002 rotavirus season and single blind with respect to OPV after, randomised, placebo‐controlled study of the safety, reactogenicity and immunogenicity of two doses of GSK Biologicals’ oral live attenuated human rotavirus (HRV) vaccine (RIX4414 at 105 ffu) co‐administered with either oral polio vaccine (OPV) or inactivated polio vac…	RV1 Steele 2010b‐ZAF;
219	GlaxoSmithKline[444563‐022]. A phase II, double‐blind, randomized, placebo‐controlled study to assess the safety, reactogenicity and immunogenicity of three doses of GlaxoSmithKline (GSK) Biologicals’ oral live attenuated human rotavirus (HRV) vaccine. www.gsk‐studyregister.com/study/6790 (accessed 12 December 2018).	RV1 Steele 2010a‐ZAF;
220	Goodson JL, Finkbeiner T, Davis N, et al. Evaluation of using routine infant immunization visits to identify and follow-up HIV-exposed infants and their mothers in Tanzania. J Acquir Immune Defic Syndr. 2013;63(1):e9-e15																							x
221	Gosling RD, Gesase S, Mosha JF, Carneiro I, Hashim R, Lemnge M, et al. Protective efficacy and safety of three antimalarial regimens for intermittent preventive treatment for malaria in infants: a randomised, double‐blind, placebo‐controlled trial. Lancet 2009;374(9700):1521‐32.																																													x
222	Grando IM, Moraes C, Flannery B, Ramalho WM, Horta MA, Pinho DL, et al. Impact of 10-valent pneumococcal conjugate vaccine on pneumococcal meningitis in children up to two years of age in Brazil. Cad Saude Publica. 2015; 31(2):276–84. PMID: 25760162																														x
223	Grobusch MP, Lell B, Schwarz NG, Gabor J, Dornemann J, Potschke M, et al. Intermittent preventive treatment against malaria in infants in Gabon ‐ a randomized, double‐blind, placebo‐controlled trial. Journal of Infectious Diseases 2007;196(11):1595‐602.																																													x
224	Groome MJ, Page N, Cortese MM, et al. Effectiveness of monovalent human rotavirus vaccine against admission to hospital for acute rotavirus diarrhoea in South African children: a case-control study. Lancet Infect Dis 2014; 14:1096–104																				x
225	Gruber JF, Hille DA, Liu GF, Kaplan SS, Nelson M, Goveia MG, et al. Heterogeneity of rotavirus vaccine efficacy among infants in developing countries. Pediatric Infectious Disease Journal 2017;36(1):72‐8.	RV5 Armah 2010‐AF= RV5 Armah 2010‐GHA +RV5 Armah 2010‐KEN; +RV5 Armah 2010‐MLI;
226	Gruber JF, Hille DA, Liu GF, Kaplan SS, Nelson M, Goveia MG, et al. Heterogeneity of rotavirus vaccine efficacy among infants in developing countries. Pediatric Infectious Disease Journal 2017;36(1):72‐8.	RV5 Zaman 2010‐AS= RV5 Zaman 2010‐BGD + RV5 Zaman 2010‐VNM;
227	Guilkey , D. K. , & Hutchinson , P. L. Overcoming methodological challenges in evaluating health communication campaigns: Evidence from rural Bangladesh . Studies in Family Planning , 2011 , 42 , 93 – 106													x
228	Guney-Varal, I.; Koksal, N.; Ozkan, H.; Bagci, O.; Dogan, P. The effect of early administration of combined multi-strain and multi-species probiotics on gastrointestinal morbidities and mortality in preterm infants: A randomized controlled trial in a tertiary care unit. Turk. J. Pediatr. 2017, 59, 13–19.																																														x
229	Gupta, D.N.; Mondal, S.K.; Ghosh, S.; Rajendran, K.; Sur, D.; Manna, B. Impact of zinc supplementation on diarrhoeal morbidity in rural children of West Bengal, India. Acta Paediatr. 2003, 92, 531–536.
230	Gupta, D.N.; Rajendran, K.; Mondal, S.K.; Ghosh, S.; Bhattacharya, S.K. Operational feasibility of implementing community-based zinc supplementation: Impact on childhood diarrheal morbidity. Pediatr. Infect. Dis. J. 2007, 26, 306–310.
231	Gurgel RG, Bohland AK, Vieira SCF, Oliveira DMP, Fontes PB, Barros VF, et al. Incidence of rotavirus and all-cause diarrhea in northeast Brazil following the introduction of a national vaccination program. Gastroenterology. 2009;137:1970–5																								x
232	Gurgel RQ, Alvarez Ade J, Rodrigues A, et al. Incidence of rotavirus and circulating genotypes in Northeast Brazil during 7 years of national rotavirus vaccination. PLoS One. 2014;9(10):e110217.										x
233	Gurgel RQ, Cuevas LE, Vieira SCF, Barros VCF, Fontes PB, Salustino EF, et al. Predominance of rotavirus P[4]G2 in a vaccinated population, Brazil. Emerg Infect Dis. 2007;13:1571–3																								x
234	Gurgel RQ, Ilozue C, Correia JB, Centenari C, Oliveira SMT, Cuevas LE. Impact of rotavirus vaccination on diarrhoea mortality and hospital admissions in Brazil. Trop Med Int Health. 2011;16:1180–4										x														x
235	Haggerty PA, Manunebo MN, Ashworth A, Muladi K, Kirkwood BR. Methodological approaches in a baseline study of diarrhoeal morbidity in weaning‐age children in rural Zaire. International Journal of Epidemiology 1994;23(5):1040‐9.	Haggerty 1994 DRC ;																																														x
236	Haggerty PA, Muladi K, Kirkwood BR, Ashworth A, Manunebo M. Community‐based hygiene education to reduce diarrhoeal disease in rural Zaire: impact of the intervention on diarrhoeal morbidity. International Journal of Epidemiology 1994;23(5):1050‐9.	Haggerty 1994 DRC ;																																														x
237	Hamadani, J.D.; Fuchs, G.J.; Osendarp, S.J.; Khatun, F.; Huda, S.N.; Grantham-McGregor, S.M. Randomized controlled trial of the effect of zinc supplementation on the mental development of Bangladeshi infants. Am. J. Clin. Nutr. 2001, 74, 381–386.
238	Hammitt LL, Etyang AO, Morpeth SC, et al. : Effect of ten-valent pneumococcal conjugate vaccine on invasive pneumococcal disease and nasopharyngeal carriage in Kenya: a longitudinal surveillance study. Lancet.[Internet].2019[cited 2019 Jul 22];393(10186):2146–54. 10.1016/S0140-6736(18)33005-8
239	Hammitt LL, Etyang AO, Morpeth SC, Ojal J, Mutuku A, Mturi N, et al. Impact of 10-valent pneumococcal conjugate vaccine on invasive pneumococcal disease and nasopharyngeal carriage in Kenya. bioRxiv Prepr Serv Biol. 2018; 1–22.						x
240	Handzel T. The effect of improved drinking water quality on the risk of diarrhoeal disease in an urban slum of Dhakar, Bangladesh: a home chlorination intervention trial [dissertation]. Chapel Hill (NC): University of North Carolina at Chapel Hill, 1998.	Handzel 1998 BGD																																									x
241	Harding-Esch EM, Edwards T, Mkocha H, Munoz B, Holland MJ, Burr SE, Sillah A, Gaydos CA, Stare D, Mabey DC, Bailey RL. Trachoma prevalence and associated risk factors in the gambia and Tanzania: baseline results of a cluster randomised controlled trial. PLoS neglected tropical diseases. 2010 Nov;4(11).																																	x
242	Hariharan, D.; Balasubramanian, L.; Kannappan, V.; Veluswami, G. Probiotic supplementation in VLBW preterm infants improves feeding tolerance and reduces risk of gram negative sepsis. J. Pediatr. Gastroenterol. Nutr. 2016, 62, 655.																																														x
243	Harshfield E, Lantagne D, Turbes A, Null C. Evaluating the sustained health impact of household chlorination of drinking water in rural Haiti. Am J Trop Med Hyg. 2012;87(5):786–95																															x
244	Hartinger SM, lanata cF, Hattendorf J, et al. improving household air, drinking water and hygiene in rural Peru: a community-randomized-controlled trial of an integrated environmental home-based intervention package to improve child health. Int J Epidemiol 2016;45:dyw242–99																						x
245	Hasan KZ, Briend A, Aziz KM, Hoque BA, Patwary MY, Huttly SR. Lack of impact of a water and sanitation intervention on the nutritional status of children in rural Bangladesh. European Journal of Clinical Nutrition 1989;43(12):837‐43.	Aziz 1990 BGD;																																														x
246	Hayford K, Uddin MJ, Koehlmoos TP, Bishai DM. Cost and sustainability of a successful package of interventions to improve vaccination coverage for children in urban slums of Bangladesh. Vaccine. 2014;32(20):2294–9.
247	He M, Yang YX, Han H, Men J‐H, Bian L‐H, Wang GD. Effects of yogurt supplementation on the growth of preschool children in Beijing suburbs. Biomedical and Environmental Sciences 2005;18(3):192‐7. [PUBMED: 16131023]
248	Henry FJ. Reinfection with Ascaris lumbricoides after chemotherapy: a comparative study in three villages with varying sanitation. Transactions of the Royal Society of Tropical Medicine and Hygiene. 1988 May 1;82(3):460-4.																																	x
249	Hernández-Enríquez, N.P.; Rosas-Sumano, A.B.; Monzoy-Ventre, M.A.; Galicia-Flores, L. Lactobacillus reuteri DSM 17938 in preventing necrotizing enterocolitis in preterm newborns. Pilot study of efficacy and safety. Rev. Mex. de Pediatr. 2016, 83, 37–43.																																														x
250	Hess SY, Wessells KR, Hinnouho GM, Barffour MA, Sanchaisuriya K, Arnold CD, et al. Iron status and inherited haemoglobin disorders modify the effects of micronutrient powders on linear growth and morbidity among young Lao children in a double‐blind randomised trial. British Journal of Nutrition 2019;122(8):895‐909. [DOI: 10.1017/S0007114519001715; PUBMED: 31303184]	Barffour 2019;
251	Heylen E, Zeller M, Ciarlet M, Lawrence J, Steele D, Van Ranst M, et al. Comparative analysis of pentavalent rotavirus vaccine strains and G8 rotaviruses identified during vaccine trial in Africa. Science Reports 2015;5:14658.	RV5 Armah 2010‐AF= RV5 Armah 2010‐GHA +RV5 Armah 2010‐KEN; +RV5 Armah 2010‐MLI;
252	Hirose TE, Maluf EM, Rodrigues CO. Pneumococcal meningitis: epidemiological profile pre- and postintroduction of the pneumococcal 10-valent conjugate vaccine. J Pediatr (Rio J). 2015; 91(2):130–5																														x
253	Hornik , R. C. , McDivitt , J. , Zimicki , S. , Yoder , P. S. , Contreras-Budge , E. , McDowell , J. , & Rasmuson , M. ( 2002 ). Communication in support of child survival: Evidence and explanations from eight countries . In R. C. Hornik (Ed.), Public health communication: Evidence for behavior change (pp. 219 – 248 ). Mahwah , NJ : Erlbaum .		*											x
254	Hortal M, Estevan M, Meny M, Iraola I, Laurani H. Impact of pneumococcal conjugate vaccines on the incidence of pneumonia in hospitalized children after five years of its introduction in Uruguay. PLoS One. 2014;9:e98567. doi:10.1371/journal.pone.0098567																																x
255	Huda TM, Unicomb L, Johnston RB, Halder AK, YushufSharker MA, Luby SP. Interim evaluation of a large scalesanitation, hygiene and water improvement programme onchildhood diarrhea and respiratory disease in rural Bangla-desh.Soc Sci Med2012:75: 604–611.															x																																x
256	Huerta MC. Child health in rural Mexico: has PROGRESA reduced children’s morbidity risks? Soc PolicyAdmin. 2006. 40:652–677																												x
257	Hughart N., D. Silimperi, J. Khatun, B. Stanton, A new EPI strategy to reach high risk urban children in Bangladesh: urban volunteers, Trop Geogr Med, 44 (1992), p. 142																x
258	Humphrey JH, Agoestina T, Juliana A, Septiana S, Widjaja H, Cerreto MC, et al. Neonatal vitamin A supplementation: effect on development and growth at 3 y of age. The American Journal of Clinical Nutrition 1998;68(1):109‐17. [PUBMED: 9665104]	Humphrey 1996																																			x
259	Humphrey JH, Agoestina T, Wu L, Usman A, Nurachim M, Subardja D, et al. Impact of neonatal vitamin A supplementation on infant morbidity and mortality. The Journal of Pediatrics 1996;128(4):489‐96. [PUBMED: 8618182]	Humphrey 1996																																			x
260	Humphrey JH, Iliff PJ, Marinda ET, Mutasa K, Moulton LH, Chidawanyika H, et al. Effects of a single large dose of vitamin A, given during the postpartum period to HIV‐positive women and their infants, on child HIV infection, HIV‐free survival, and mortality. The Journal of Infectious Diseases 2006;193(6):860‐71. [DOI: 10.1086/500366]	Malaba 2005																																			x
261	Hutchinson , P. , Lance , P. , Guilkey , D. K. , Shahjahan , M. , & Haque , S. . Measuring the cost-effectiveness of a national health communication program in rural Bangladesh . Journal of Health Communication, 2006 , 11 , 91 – 121													x
262	Iannotti LL, Lutter CK, Stewart CP, Gallegos Riofrío CA, Malo C, Reinhart G, et al. Eggs in early complementary feeding and child growth: a randomized controlled trial. Pediatrics 2017;140(1):1‐9. [DOI: 10.1542/peds.2016‐3459; PUBMED: 28588101]	Iannotti 2017
263	Iannotti LL, Lutter CK, Waters WF, Gallegos Riofrio CA, Malo C, Reinhart G, et al. Eggs early in complementary feeding increase choline pathway biomarkers and DHA: a randomized controlled trial in Ecuador. American Journal of Clinical Nutrition 2017;106(6):1482‐9. [DOI: 10.3945/ajcn.117.160515]	Iannotti 2017
264	Ichihara MY, Rodrigues LC, Teles Santos CA, et al. Effectiveness of rotavirus vaccine against hospitalized rotavirus diarrhea: a case-control study. Vaccine 2014; 32:2740–7																				x
265	Igarashi K, Sasaki S, Fujino Y, Tanabe N, Muleya CM, Tambatamba B, et al. The impact of an immunization programme administered through the growth monitoring programme Plus as an alternative way of implementing integrated Management of Childhood Illnesses in urban-slum areas of Lusaka, Zambia. Trans R Soc Trop Med Hyg. 2010;104(9):577–82.	Lusaka, Zambia	*														x																											x
266	Inchauste L, Patzi M, Halvorsen K, et al. Impact of rotavirus vaccination on child mortality,morbidity, and rotavirus-related hospitalizations in Bolivia. Int J Infect Dis. 2017;61:79–88.										x
267	Indiagovernance. Aarogyam URL: http://indiagovernance.gov.in/files/gkc_oneworld_aarogyam.pdf [accessed 2017-03-29]																													x
268	ISRCTN11877362. A phase II, double‐blind, randomised, placebo‐controlled study to assess the safety, reactogenicity and immunogenicity of three doses of GlaxoSmithKline (GSK) Biologicals’ oral live attenuated human rotavirus (HRV) vaccine (RIX4414 at 106.5 CCID50) administered to human immunodeficiency virus (HIV) infected infants at 6, 10 and 14 weeks of age in South Africa. www.controlled‐trial…	RV1 Steele 2010a‐ZAF;
269	ISRCTN37373664. A double blind, randomised placebo controlled study of the safety, reactogenicity and immunogenicity of two doses of orally administered human rotavirus vaccine (RIX4414) in healthy infants in South Africa. controlled‐trials.com/ISRCTN37373664 (first received 25 November 2005).	RV1 Steele 2010b‐ZAF;
270	Jain S, Sahanoon OK, Blanton E, Schmitz A, Wannemuehler KA, Hoekstra RM, et al. Sodium dichloroisocyanurate tablets for routine treatment of household drinking water in periurban Ghana: a randomized controlled trial. Am J Trop Med Hyg. 2010;82(1):16–22																															x											x
271	Jensen PK, Ensink JH, Jayasinghe G, van der Hoek W, Cairncross S, DalsgaardA. EHect of chlorination of drinking water on water quality and childhood diarrhoea in a village in Pakistan. Journal of Health, Population, and Nutrition 2003;21(1):26-31.																															x											x
272	John J, Kawade A, Rongsen‐Chandola T, Bavdekar A, Bhandari N, Taneja S, et al. Active surveillance for intussusception in a phase III efficacy trial of an oral monovalent rotavirus vaccine in India. Vaccine 2014;32 Suppl 1:A104‐9.	VAC Bhandari 2014-IND
273	John TJ. Why was there no vaccine‐associated intussusception in Indian rotavirus vaccine trial?. Indian Pediatrics 2015;52(10):906.	VAC Bhandari 2014-IND
274	Jorgensen MJ, Fisker AB, Sartono E, Andersen A, Erikstrup C, Lisse IM, et al. The effect of at‐birth vitamin A supplementation on differential leucocyte counts and in vitro cytokine production: an immunological study nested within a randomised trial in Guinea‐Bissau. The British Journal of Nutrition 2013;109(3):467‐77. [DOI: 10.1017/S0007114512001304]	Benn 2008																																			x
275	Justino MC, Araujo EC, Van Doorn LJ, et al. Oral live attenuated human rotavirus vaccine (RotarixTM) offers sustained high protection against severe G9P[8] rotavirus gastroenteritis during the first two years of life in Brazilian children Mem Inst Oswaldo Cruz. 2012;107:846–853				x
276	Justino MC, Linhares AC, Lanzieri TM, et al. Effectiveness of the monovalent G1P[8] human rotavirus vaccine against hospitalization for severe G2P[4] rotavirus gastroenteritis in Belém, Brazil. Pediatr Infect Dis J 2011; 30:396–401				x																x	x			x
277	Kaban, R.K.; Wardhana, H.B.; Rohsiswatmo, R.; Handryastuti, S.; Amelia, N.; Muktiarti, D.; Indrio, F.; Vandenplas, Y. Lactobacillus reuteri DSM 17938 improves feeding intolerance in preterm infants. Pediatr. Gastroenterol. Hepatol. Nutr. 2019, 22, 545–553.																																														x
278	Kambiré D, Soeters HM, Ouédraogo-Traoré R, Medah I, Sangaré L, Yaméogo I, et al. Early impact of 13-valent pneumococcal conjugate vaccine on pneumococcal meningitis-Burkina Faso, 2014–2015. J Infect. 2018;76: 270–279. pmid:29253559						x
279	Kamya MR, Kapisi J, Bigira V, Clark TD, Kinara S, Mwangwa F, et al. Efficacy and safety of three regimens for the prevention of malaria in young HIV‐exposed Ugandan children: a randomized controlled trial. AIDS 2014;28(18):2701‐9.	Bigira 2014 UGA																																												x
280	Kapisi J, Bigira V, Clark T, Kinara S, Mwangwa F, Achan J, et al. Efficacy and safety of artemether‐lumefantrine for the treatment of uncomplicated malaria in the setting of three different chemopreventive regimens. Malaria Journal 2015;14:53.	Bigira 2014 UGA																																												x
281	Kazi AM, Murtaza A, Khoja S, Zaidi AK, Ali SA. Monitoring polio supplementary immunization activities using an automated short text messaging system in Karachi, Pakistan. Bull World Health Organ 2014 Mar 1;92(3):220-225																													x														x
282	Kazi, A.M. ; M. Ali, K. Zubair, H. Kalimuddin, A.N. Kazi, S.P. Iqbal, et al. Effect of mobile phone text message reminders on routine immunization uptake in Pakistan: randomized controlled trial JMIR public health and surveillance., 4 (1) (2018), Article e20
283	Keating J, Hutchinson P, Miller JM, Bennett A, Larsen DA, Hamainza B, Changufu C, Shiliya N, Eisele TP. A quasi‐experimental evaluation of an interpersonal communication intervention to increase insecticide‐treated net use among children in Zambia. Malaria Journal 2012;11:313.																																							x
284	Khan IA, Saha A, Chowdhury F, et al. Coverage and cost of a large oral cholera vaccination program in a high-risk cholera endemic urban population in Dhaka, Bangladesh. Vaccine. 2013;31(51):6058–64.
285	Khushibaby. URL: http://www.khushibaby.org/ [accessed 2017-02-21]																													x
286	Kirby M A, Nagel C L, Rosa G, et al. Effects of a large-scale distribution of water filters and natural draft rocket-style cookstoves on diarrhea and acute respiratory infection: a cluster-randomized controlled trial in Western Province, Rwanda. PLoS Med 2019; 16(6): e1002812
287	Kirchhoff LV, McClelland KE, Do Carmo Pinho M, Araujo JG, de Sousa MA, Guerrant RL. Feasibility and efficacy of in-home water chlorination in rural North-eastern Brazil. J Hyg. 1985;94(2):173–80																															x											x
288	Kirkpatrick BD, Colgate ER, Mychaleckyj JC, Haque R, Dickson DM, Carmolli MP, et al. The "Performance of Rotavirus and Oral Polio Vaccines in Developing Countries" (PROVIDE) study: description of methods of an interventional study designed to explore complex biologic problems. American Journal of Tropical Medicine and Hygiene 2015;92(4):744‐51.	RV1 Colgate 2016‐BGD;
289	Klasen S, Lechtenfeld T, Meier K, Rieckmann J. Benefits trickling away: the health impact of extending access to piped water and sanitation in urban Yemen. Journal of Development Effectiveness. 2012 Dec 1;4(4):537-65.																																	x
290	Kobbe R, Kreuzberg C, Adjei S, Thompson B, Langefeld I, Thompson PA, et al. A randomized controlled trial of extended intermittent preventive antimalarial treatment in infants. Journal of Infectious Diseases 2007;45(1):16‐25.	Kobbe 2007 GHA																																												x
291	Kounnavong S, Vonglokham M, Houamboun K, Odermatt P, Boupha B. Soil-transmitted helminth infections and risk factors in preschool children in southern rural Lao People's Democratic Republic. Transactions of the Royal Society of Tropical Medicine and Hygiene. 2011 Mar 1;105(3):160-6.																																	x
292	Krebs NF, Hambidge KM, Mazariegos M, Westcott J, Goco N, Wright LL, et al. Complementary feeding: a global network cluster randomized controlled trial. BMC Pediatrics 2011;11(4):1‐10. [DOI: 10.1186/1471‐2431‐11‐4; PMC3032692; PUBMED: 21232139]	Krebs 2012a (C)
293	Krebs NF, Mazariegos M, Chomba E, Sami N, Pasha O, Tshefu A, et al. Randomized controlled trial of meat compared with multimicronutrient‐fortified cereal in infants and toddlers with high stunting rates in diverse settings. American Journal of Clinical Nutrition 2012;96(4):840‐7. [DOI: 10.3945/ajcn.112.041962; PMC3441111; PUBMED: 22952176]	Krebs 2012a (C)
294	Krebs NF. Cochrane review ‐ request for information [personal communication]. Email to: J Eaton 26 January 2018.	Krebs 2012a (C)
295	Kumar A, Bora G, Jana L. Papers.eletsonline. mSakhi putting technology into the hands of community health workers URL: http:/​/papers.​eletsonline.com/​2011/​11/​21/​msakhi-putting-technology-in-the-hands-of-community-health-workers/​ [accessed 2017-03-30]																													x
296	Kumar S, Vollmer S. Does access to improved sanitation reduce childhood diarrhea in rural India?. Health Economics. 2013 Apr;22(4):410-27.																																	x
297	Kumbhojkar S, Mokase Y, Sarawade S. Kangaroo mother care (KMC): an alternative to conventional method of care for low birth weight babies. International Journal of Health Sciences and Research 2016;6(3):36‐42.								x
298	Kumwenda NI, Hoover DR, Mofenson LM, Thigpen MC, Kafulafula G, Li Q, et al. Extended antiretroviral prophylaxis to reduce breast‐milk HIV‐1 transmission. New England Journal of Medicine 2008;359(2):119‐129.	Kumwenda 2008
299	Langford R, Lunn P, Panter-Brick C. Hand-washing, subclinical infections, and growth: a longitudinal evaluation of an intervention in Nepali slums. Am J Hum Biol. 2011;23(5):621–9																															x
300	Lanou HB, Osendarp SJM, Argaw A, De Polnay K, Ouédraogo C, Kouanda S, et al. Micronutrient powder supplements combined with nutrition education marginally improve growth amongst children aged 6‐23 months in rural Burkina Faso: a cluster randomized controlled trial. Maternal & Child Nutrition 2019;15(4):12820. [DOI: 10.1111/mcn.12820; PUBMED: 30941887]
301	Lanzieri TM, Linhares AC, Costa I, et al. Impact of rotavirus vaccination on childhood deaths from diarrhea in Brazil. Int J Infect Dis. 2011;15(3):e206–e210.				x						x														x								x
302	Larson LM, Young MF, Bauer PJ, Mehta R, Webb Girard A, Ramakrishnan U, et al. Effectiveness of a home fortification programme with multiple micronutrients on infant and young child development: a cluster‐randomised trial in rural Bihar, India. British Journal of Nutrition 2018;120(2):176‐87. [DOI: 10.1017/S000711451800140X; PMC6088539; PUBMED: 29947323]	Larson 2018 (C);
303	Lau YL, Nelson EA, Poon KH, et al; Hong Kong Rotarix Study Group. Efficacy, safety and immunogenicity of a human rotavirus vaccine (RIX4414) in Hong Kong children up to three years of age: a randomized, controlled trial. Vaccine. 2013;31:2253–2259				x
304	le Roux IM, Tomlinson M, Harwood JM, O’Connor MJ, Worthman CM, Mbewu N, et al. Outcomes of home visits for pregnant mothers and their infants: a cluster randomized controlled trial. AIDS. 2013;27(9):1461–1471. doi: 10.1097/QAD.0b013e3283601b53.	ZAF CWH																																								x
305	Lee B, Dickson DM, DeCamp AC, Colgate ER, Diehl SA, Uddin MI, et al. Histo‐blood group antigen phenotype determines susceptibility to genotype‐specific rotavirus infections and impacts measures of rotavirus vaccine efficacy. Journal of Infectious Diseases 2018;217(9):1399‐407.	RV1 Colgate 2016‐BGD;
306	Lee B, Diehl SA, Colgate ER, Dickson DM, Uddin MI, Sharmin S, et al. Lewis antigen and secretor status mediate susceptibility to p‐genotype specific rotavirus infections but do not affect rotavirus vaccine performance among infants in Bangladesh. American Journal of Tropical Medicine and Hygiene 2017;97:226.	RV1 Colgate 2016‐BGD;
307	Levin CE, Nelson CM, Widjaya A, Moniaga V, Anwar C. The costs of home delivery of a birth dose of hepatitis B vaccine in a prefilled syringe in Indonesia. Bull World Health Organ. 2005;83(6):456–61.
308	Levin MJ, Lindsey JC, Kaplan SS, Schimana W, Lawrence J, McNeal MM, et al. Safety and immunogenicity of a live attenuated pentavalent rotavirus vaccine in HIV‐exposed infants with or without HIV infection in Africa. AIDS 2017;31(1):49‐59.	RV5 Levin 2017‐AF: Botswana (1 study); Tanzania (1 study); Zambia (1 study); Zimbabwe (1 study)
309	Lewycka S, Mwansambo C, Rosato M, Kazembe P, Phiri T, Mganga A, et al. Effect of women's groups and volunteer peer counselling on rates of mortality, morbidity, and health behaviours in mothers and children in rural Malawi (MaiMwana): a factorial, cluster-randomised controlled trial. Lancet. 2013;381(9879):1721–35.												x
310	Li RC, Huang T, Li YP, et al. Human rotavirus vaccine (RIX4414) efficacy in the first two years of life: a randomized, placebo-controlled trial in China. Hum Vaccin Immunother. 2014;10:11–18				x
311	Lin Q, Wang Z, Chen C, et al. Study on strategy of enhancing the vaccination coverage rate of timely first dose of hepatitis B vaccine in Zhangjiajie City (Chinese). Pract Prev Med 2005; 12:540–542.
312	Lindquist ED, George CM, Perin J, Neiswender de Calani KJ, Norman WR, Davis TP, et al. A cluster randomized controlled trial to reduce childhood diarrhea using hollow fiber water filter and/or hygiene-sanitation educational interventions. Am J Trop Med Hyg. 2014;91(1):190–7																															x
313	Linhares A, Perez‐Schael I, Ruiz‐Palacios M, Pernambuco E, Jacquet J, De Vos B. Immunogenicity and reactogenicity of an oral human rotavirus (HRV) vaccine in Latin American infants [Poster]. 3rd World Congress of Pediatric Infectious Diseases; 2002 November 19‐23; Santiago, Chile. 2002. [Not available for review]	RV1 Salinas 2005‐LA
314	Linhares AC, Ruiz‐Palacios GM, Guerrero ML, Salinas B, Perez‐Schael I, Clemens SA, et al. A short report on highlights of world‐wide development of RIX4414: a Latin American experience. Vaccine 2006;24(18):3784‐5.	RV1 Salinas 2005‐LA
315	Linhares AC, Velazquez FR, Perez-Schael I, et al; Human Rotavirus Vaccine Study Group. Efficacy and safety of an oral live attenuated human rotavirus vaccine against rotavirus gastroenteritis during the first 2 years of life in Latin American infants: a randomised, double-blind, placebo-controlled phase III study. Lancet. 2008;371:1181–1189				x
316	Linhares AC, Verstraeten T, Wolleswinkel‐van den Bosch J, Clemens R, Breuer T. Rotavirus serotype G9 is associated with more‐severe disease in Latin America. Clinical Infectious Diseases 2006;43(3):312‐4. [Not available for review]	RV1 Salinas 2005‐LA
317	Loevinsohn B. , E. Gareaballah, Missed opportunities for immunization during visits for curative care: a randomized cross-over trial in Sudan, Bull World Health Organ, 70 (1992), p. 335																x
318	Long, K.Z.; Montoya, Y.; Hertzmark, E.; Santos, J.I.; Rosado, J.L. A double-blind, randomized, clinical trial of the effect of vitamin A and zinc supplementation on diarrheal disease and respiratory tract infections in children in Mexico City, Mexico. Am. J. Clin. Nutr. 2006, 83, 693–700
319	Long, K.Z.; Rosado, J.L.; DuPont, H.L.; Hertzmark, E.; Santos, J.I. Supplementation with vitamin A reduces watery diarrhoea and respiratory infections in Mexican children. Br. J. Nutr. 2007, 97, 337–343.
320	Luabeya KK, Mpontshane N, Mackay M, Ward H, Elson I, Chhagan M, et al. Zinc or multiple micronutrient supplementation to reduce diarrhoea and respiratory disease in South African children: a randomised controlled trial. PLoS ONE 2007;2(6):e541. [3225971]					x
321	Luby SP, Agboatwalla M, Feikin DR et al. Effect of handwashing on child health: a randomised controlled trial. Lancet 2005: 366: 225–233														x
322	Luby SP, Agboatwalla M, Painter J, Altaf A, Billhimer W, Keswick B, et al. Combining drinking water treatment and hand washing for diarrhoea prevention, a cluster randomised controlled trial. Tropical Medicine & International Health 2006;11(4):479‐89.																															x											x
323	Luby SP, Agboatwalla M, Painter J, Altaf A, Billhimer WL, Hoekstra RM. Effect of intensive handwashing promotion on childhood diarrhea in high-risk communities in Pakistan: a randomized controlled trial. JAMA. 2004;291(21):2547–54																															x
324	Luby SP, Unicomb L, Halder AK, Nurul Huda TM, Sultana S, Bulbul T, et al (SHEWA‐B evaluation team). SHEWA‐B Health Impact Study Report. September 2014. www.unicef.org/evaldatabase/files/WASH_SHEWA‐Bangladesh_health_impact_eval.pdf (accessed 18 April 2016).																																															x
325	Macete E, Aide P, Aponte JJ, Sanz S, Mandomando I, Espasa M, et al. Intermittent preventive treatment for malaria control administered at the time of routine vaccination in Mozambican infants: a randomized, placebo‐controlled trial. Journal of Infectious Diseases 2006;194(3):276‐85.																																													x
326	Mackenzie GA, Hill PC, Jeffries DJ, Hossain I, Uchendu U, Ameh D, et al. Effect of the introduction of pneumococcal conjugate vaccination on invasive pneumococcal disease in The Gambia: a population-based surveillance study. Lancet Infect Dis. United States; 2016;16: 703–711. pmid:26897105						x
327	Mackenzie GA, Hill PC, Sahito SM, et al. : Impact of the introduction of pneumococcal conjugate vaccination on pneumonia in The Gambia: population-based surveillance and case-control studies. Lancet Infect Dis.[Internet].2017[cited 2019 Jul 20];17(9):965–73. 10.1016/S1473-3099(17)30321-3
328	Macours K, Schady N, Vakis R (2008) Cash Transfers, Behavioral Changes, and Cognitive Development in Early Childhood: Evidence from a Randomized Experiment. Impact Evaluation Series, 25																												x
329	Madhi SA, Cunliffe NA, Steele D, et al. Effect of human rotavirus vaccine on severe diarrhea in African infants. N Engl J Med. 2010;362:289–298	RV1 Madhi 2010-AF (RV1 Madhi 2010‐MWI +RV1 Madhi 2010‐ZAF);			x
330	Madhi SA, Groome MJ, Zar HJ, et al. : Effectiveness of pneumococcal conjugate vaccine against presumed bacterial pneumonia hospitalisation in HIV-uninfected South African children: A case-control study. Thorax. 2015[cited 2019 Jul 16];70(12):1149–55. 10.1136/thoraxjnl-2014-206593
331	Madhi SA, Kirsten M, Louw C, et al. Efficacy and immunogenicity of two or three dose rotavirus-vaccine regimen in South African children over two consecutive rotavirus-seasons: a randomized, double-blind, placebo-controlled trial. Vaccine. 2012;30(suppl 1):A44–A51	RV1 Madhi 2010-AF (RV1 Madhi 2010‐MWI +RV1 Madhi 2010‐ZAF);			x
332	Mahalanabis D, Rahman MM, Wahed MA, Islam MA, Habte D. Vitamin A megadoses during early infancy on serum retinol concentration and acute side effects and residual effects on 6 month follow‐up. Nutrition Research 1997;17(4):649‐59.	Mahalanabis 1997																																		x
333	Mahfouz AA, Abdel-Moneim M, Al-Erian RA, al-Amari OM. Impact of chlorination of water in domestic storage tanks on childhood diarrhea: a community trial in the rural areas of Saudi Arabia. J Trop Med Hyg. 1995;98(2):126–30																															x											x
334	Malaba LC, Iliff PJ, Nathoo KJ, Marinda E, Moulton LH, Zijenah LS, et al. Effect of postpartum maternal or neonatal vitamin A supplementation on infant mortality among infants born to HIV‐negative mothers in Zimbabwe. The American Journal of Clinical Nutrition 2005;81(2):454‐60. [PUBMED: 15699235]	Malaba 2005																																			x
335	Maldonado A, Franco MC, Blanco A, de Villalobos BL, Martínez R, Hagel I, et al. Clinical and epidemiological characteristics of rotavirus infection in children of Cumaná. Venezuela Invest Clin. 2010;51(4):519–29																								x
336	Malik, A.; Taneja, D.K.; Devasenapathy, N.; Rajeshwari, K. Short-course prophylactic zinc supplementation for diarrhea morbidity in infants of 6 to 11 months. Pediatrics 2013, 132, e46–e52
337	Maluccio J, Flores R. Impact evaluation of a conditional cash transfer program: the Nicaraguan Red de Proteccion Social. FCND Discussion paper No 184. Washington, DC, IFPRI 2004																										x
338	Mansour AM, El Mohammady H, El Shabrawi M, Shabaan SY, ZEKRI MA, Nassar M, Salem ME, Mostafa M, Riddle MS, Klena JD, MESSIH IA. Modifiable diarrhoea risk factors in Egyptian children aged< 5 years. Epidemiology & Infection. 2013 Dec;141(12):2547-59.																																	x
339	Marks F, von Kalckreuth V, Kobbe R, Adjei S, Adjei O, Horstmann RD, et al. Parasitological rebound effect and emergence of pyrimethamine resistance in Plasmodium falciparum after single‐dose sulfadoxine‐pyrimethamine. Journal of Infectious Diseases 2005;192(11):1962‐5.	Kobbe 2007 GHA																																												x
340	Masanja H, Schellenberg JA, Savigny D, Mshinda H, Victora CG. Impact of Integrated Management of Childhood Illness on inequalities in child health in rural Tanzania. Health Policy Plan 2005;20(Suppl 1):i77‐i84.	Schellenberg 2004																																	x
341	Massaga JJ, Kitua AY, Lemnge MM, Akida JA, Malle LN, Rønn AM, et al. Effect of intermittent treatment with amodiaquine on anaemia and malarial fevers in infants in Tanzania: a randomised placebo‐controlled trial. Lancet 2003;361(9372):1853‐60.																																													x
342	Mast TC, Khawaja S, Espinoza F, et al. Case-control study of the effectiveness of vaccination with pentavalent rotavirus vaccine in Nicaragua. Pediatr Infect Dis J.2011;30(11):e209–e215.				x						x														x
343	Masukawa M de LT, Moriwaki AM, Uchimura NS, de Souza EM, Uchimura TT. Intervention analysis of introduction of rotavirus vaccine on hospital admissions rates due to acute diarrhea. Cad Saude Publica. 2014;30:2101–11																								x
344	Matias SL, Mridha MK, Tofail F, Arnold CD, Khan MS, Siddiqui Z, et al. Home fortification during the first 1000 d improves child development in Bangladesh: a cluster‐randomized effectiveness trial. American Journal of Clinical Nutrition 2017;105(4):958‐69. [DOI: 10.3945/ajcn.116.150318; PUBMED: 28275128]	Mridha 2016 (C);
345	Mausezahl D, Christen A, Pacheco GD, Tellez FA, Iriarte M, Zapata ME, et al. Solar drinking water disinfection (SODIS) to reduce childhood diarrhea in rural Bolivia: a cluster-randomized, controlled trial. PLoS Med. 2009;6(8):e1000125																															x
346	Mazia G, Narayanan I, Warren C, et al. Integrating quality postnatal care into PMTCT in Swaziland. Global Public Health. 2009;4(3):253-270																							x
347	Mazumder S, Taneja S, Bahl R, Mohan P, Strand TA, Sommerfelt H, et al. EHect of implementation of Integrated Management of Neonatal and Childhood Illness programme on treatment seeking practices for morbidity in infants: cluster randomised trial. British Medical Journal 2014;349:1-15	Bhandari 2012																																	x							x
348	Mbabazi WB, Tabu CW, Chemirmir C, Kisia J, Ali N, Corkum MG, et al. Innovations in communication technologies for measles supplemental immunization activities: lessons from Kenya measles vaccination campaign, November 2012. Health Policy Plan 2015 Jun;30(5):638-644																													x
349	McDivitt , J. A. , Zimicki , S. , & Hornik , R. C. . Explaining the impact of a communication campaign to change vaccination knowledge and coverage in the Philippines. Health Communication, 1997 , 9, 95–118													x
350	McDonald, C.M.; Manji, K.P.; Kisenge, R.; Aboud, S.; Spiegelman, D.; Fawzi, W.W.; Duggan, C.P. Daily Zinc but Not Multivitamin Supplementation Reduces Diarrhea and Upper Respiratory Infections in Tanzanian Infants: A Randomized, Double-Blind, Placebo-Controlled Clinical Trial. J. Nutr. 2015, 145, 2153–2160.
351	McGuigan KG, Samaiyar P, du Preez M, Conroy RM. High compliance randomized controlled field trial of solar disinfection of drinking water and its impact on childhood diarrhea in rural Cambodia. Environmental science & technology. 2011;45(18):7862–7																															x											x
352	Mengistie B, Berhane Y, Worku A. Household water chlorination reduces incidence of diarrhea among under-five children in rural Ethiopia: a cluster randomized controlled trial. PLoS One. 2013;8(10):e77887																															x											x
353	Messou E, Sangare SV, Josseran R, Le Corre C, Guelain J. Impact de l'assainissement et de l'hygiène domestique sur l'incidence de l'ascaridiose et de l'ankylostomose chez les enfants de 2 à 4 ans dans les zones rurales de Côte d'Ivoire. BULLETIN-SOCIETE DE PATHOLOGIE EXOTIQUE. 1997;90:48-50.																																	x
354	Miller MF, Stoltzfus RJ, Iliff PJ, Malaba LC, Mbuya NV, Humphrey JH, Zimbabwe Vitamin A for Mothers and Babies Project (ZVITAMBO) Study Group. Effect of maternal and neonatal vitamin A supplementation and other postnatal factors on anemia in Zimbabwean infants: a prospective, randomized study. The American Journal of Clinical Nutrition 2006;84(1):212‐22. [PUBMED: 16825698]	Malaba 2005																																			x
355	Minamisava R, Sgambatti S, Morais-Neto OL, Cristo EB, Escalante JJC, Bierrenbach AL, et al. Impact of PCV10 introduction on pneumonia mortality rates in Brazil: a time series analysis. Poster Session Pneumococcal Pneumonia—Risky Business at: 9th International Symposium on Pneumococci and Pneumococcal Diseases; 2014 Mar 9–13; Hyderabad, India. Poster 0556. (Pneumonia 2014, vol. 3, Special issue, p…																														x
356	Mirachannel. MIRA channel - women mobile lifeline channel URL: http://www.mirachannel.org/ [accessed 2017-02-21]																													x
357	Miranzi SS, Moraes SA, Freitas IC. [Trends in Haemophilus influenzae type b meningitis in Brazil in children under five years of age from 1983 through 2002]. Rev Soc Bras Med Trop. 39;2006:473–477																																x
358	Mockenhaupt FP, Reither K, Zanger P, Roepcke F, Danquah I, Saad E, et al. Intermittent preventive treatment in infants as a means of malaria control: a randomized, double‐blind, placebo‐controlled trial in northern Ghana. Antimicrobial Agents and Chemotherapy 2007;51(9):3273‐81.																																													x
359	Mohan P, Kishore B, Singh S, Bahl R, Puri A, Kumar R. Assessment of implementation of integrated management of neonatal and childhood illness in India. Journal of Health, Population and Nutrition 2011;29:629-38																																		x
360	Molto Y, Cortes JE, de Oliveira LH, Mike A, Solis I, Suman O, et al. Reduction of diarrhea-associated hospitalizations among children aged < 5 Years in Panama following the introduction of rotavirus vaccine. Pediatr Infect Dis J. 2011;30(1 Suppl):S16–20																								x
361	Montano A, Algorta G, Pírez C, Pascale A, Farcilli R, Ferrari AM. [Enfermedades invasivas por Haemophilus influenzae tipo b. Impacto de la vacunación en los niños que ingresan al Centro Hospitalario Pereira Rossell] Invasive diseases caused by Haemophilus influenzae type b. Impact of vaccination on infants at the Centro Hospitalario Pereira Rossell. Rev Méd Urug. 2001;17:166–170.																																x
362	Montgomery MA, Desai MM, Elimelech M. Assessment of latrine use and quality and association with risk of trachoma in rural Tanzania. Transactions of the Royal Society of Tropical Medicine and Hygiene. 2010 Apr 1;104(4):283-9.	Montgomery, 2010																																x
363	Montgomery MA, Desai MM, Elimelech M. Comparing the effectiveness of shared versus private latrines in preventing trachoma in rural Tanzania. The American journal of tropical medicine and hygiene. 2010 Apr 1;82(4):693-5.	Montgomery, 2010																																x
364	Moorthy A, Gupta A, Bhosale R, Tripathy S, Sastry J, Kulkarni S, et al. Effects of Single, Extended‐Dose Nevirapine Prophylaxis in Subtype C HIV‐Infected Infants. PLoS ONE 2009. 4(1):e4096.	SWEN 2009
365	Moraes L.R. , J.A. Cancio, S. Cairncross, S. Huttly Impact of drainage and sewerage on diarrhoea in poor urban areas in Salvador, Brazil Trans. R. Soc. Trop. Med. Hyg., 97 (2003), pp. 153-158																																	x
366	More, N.S., U. Bapat, S. Das, G. Alcock, S. Patil, M. Porel, et al., Community mobilization in Mumbai slums to improve perinatal care and outcomes: a cluster randomized controlled trial. PLoS Med, 2012. 9(7): p. e1001257.																																									x
367	Morris SS, Flores R, Olinto P, Medina JM. Monetary incentives in primary health care and effects on use and coverage of preventive health care interventions in rural Honduras: cluster randomised trial. Lancet. 2004 Dec 4-10;364(9450):2030–7. doi: http://dx.doi.org/10.1016/S0140- 6736(04)17515-6 PMID: 15582060																										x											x				x
368	Morris SS, Olinto P, Flores R, Nilson EA, Figueiro AC. Conditional cash transfers are associated with a small reduction in the rate of weight gain of preschool children in Northeast Brazil. J Nutr, 2004, 134:2336–2341																												x
369	Mortimer K, ndamala cB, naunje aW, et al. a cleaner burning biomass-fuelled cookstove intervention to prevent pneumonia in children under 5 years old in rural Malawi (the cooking and Pneumonia Study): a cluster randomised controlled trial. Lancet 2017;389:167–75																						x
370	Mpyet C, Goyol M, Ogoshi C. Personal and environmental risk factors for active trachoma in children in Yobe state, north‐eastern Nigeria. Tropical Medicine & International Health. 2010 Feb;15(2):168-72.																																	x
371	Mridha MK, Matias SL, Chaparro CM, Paul RR, Hussain S, Vosti SA, et al. Lipid‐based nutrient supplements for pregnant women reduce newborn stunting in a cluster‐randomized controlled effectiveness trial in Bangladesh. American Journal of Clinical Nutrition 2016;103(1):236‐49. [DOI: 10.3945/ajcn.115.111336; PMC6443293; PUBMED: 26607935]	Mridha 2016 (C);
372	Mukanga DO, Kiguli S. Factors affecting the retention and use of child health cards in a slum community in Kampala, Uganda, 2005. Matern Child Health J. 2006;10(6):545–52.																																											x
373	Muller O, Becher H, Van Zweeden AB, Ye Y, Diallo DA, Konate AT, et al. Effect of zinc supplementation on malaria and other causes of morbidity in west African children: randomised double blind placebo controlled trial. BMJ 2001;322(7302):1567.																		x
374	Mäusezahl D, Christen A, Pacheco GD, et al. Solar drinking water disinfection (SODIS) to reduce childhood diarrhoea in rural Bolivia: a cluster-randomized, controlled trial. PLoS Med 2009;6:e1000125–13.doi:10.1371/journal.pmed.1000125pmid:http://www.ncbi.nlm.nih.gov/pubmed/19688036
375	Nagai S, Andrianarimanana D, Rabesandratana N, Yonemoto N, Nakayama T, Mori R. Earlier versus later continuous Kangaroo Mother Care (KMC) for stable low‐birth‐weight infants: a randomized controlled trial. Acta Paediatrica 2010;99(6):827‐35.	Nagai 2010							x
376	Nagai S, Yonemoto N, Rabesandratana N, Andrianarimanana D, Nakayama T, Mori R. Long‐term effects of earlier initiated continuous Kangaroo Mother Care (KMC) for low‐birth‐weight (LBW) infants in Madagascar. Acta Paediatrica 2011;100(12):e241‐7.	Nagai 2010							x
377	Nagpal, J.; Sachdev, H.P.; Singh, T.; Mallika, V. A randomized placebo-controlled trial of iron supplementation in breastfed young infants initiated on complementary feeding: Effect on haematological status. J. Health Popul. Nutr. 2004, 22, 203–211
378	Nandhini, L.P.; Biswal, N.; Adhisivam, B.; Mandal, J.; Bhat, B.V.; Mathai, B. Synbiotics for decreasing incidence of necrotizing enterocolitis among preterm neonates—A randomized controlled trial. J. Mater. Fetal Neonatal Med. 2016, 29, 821–825.																																														x
379	Nante JE, Diness BR, Ravn H, Roth A, Aaby P, Benn CS. No adverse events after simultaneous administration of 50 000 IU vitamin A and Bacille Calmette‐Guerin vaccination to normal‐birth‐weight newborns in Guinea‐Bissau. European Journal of Clinical Nutrition 2008;62(7):842‐8. [DOI: 10.1038/sj.ejcn.1602796]	Benn 2008																																			x
380	Narang A, Bose A, Pandit AN, Dutta P, Kang G, Bhattacharya SK, et al. Immunogenicity, reactogenicity and safety of human rotavirus vaccine (RIX4414) in Indian infants. Human Vaccines 2009;5(6):414‐9.	RV1 Narang 2009‐IND;
381	NCT00139334. Evaluate immunogenicity, reactogenicity & safety of 2 doses of GSK Biologicals’ oral live attenuated HRV vaccine (RIX4414 at 106.5 CCID50) when given concomitantly with OPV versus given alone (HRV vaccine dose given 15 days after the OPV dose) in healthy infants in Bangladesh. clinicaltrials.gov/show/NCT00139334 (first received 31 August 2005).	RV1 Zaman 2009‐BGD;
382	NCT00241644. Multi‐center study to assess the efficacy, safety and immunogenicity of 2 or 3 doses of GSK Biologicals' oral live attenuated human rotavirus (HRV) vaccine given concomitantly with routine EPI vaccinations in healthy infants. clinicaltrials.gov/show/NCT00241644 (first received 19 October 2005).	RV1 Madhi 2010-AF (RV1 Madhi 2010‐MWI +RV1 Madhi 2010‐ZAF);
383	NCT00263666. A study of safety, reactogenicity and immunogenicity of HRV vaccine in HIV infected infants in South Africa. clinicaltrials.gov/ct2/show/results/NCT00263666 (first received on 9 December 2005).	RV1 Steele 2010a‐ZAF;
384	NCT00289172. A multicenter study of the immunogenicity & safety of 2 doses of GSK Biologicals’ oral live attenuated human rotavirus vaccine (RIX4414) as primary dosing of healthy infants in India aged approximately 8 wks at the time of the first dose. clinicaltrials.gov/ct2/show/record/NCT00289172 (first received 9 February 2006).	RV1 Narang 2009‐IND;
385	NCT00362648. Efficacy, safety, and immunogenicity of RotaTeqTM among infants in Asia and Africa. clinicaltrials.gov/ct2/show/record/NCT00362648 (accessed 10 August 2006).	RV5 Zaman 2010‐AS= RV5 Zaman 2010‐BGD + RV5 Zaman 2010‐VNM;
386	NCT00362648. Efficacy, safety, and immunogenicity of RotaTeqTM among infants in Asia and Africa. clinicaltrials.gov/ct2/show/record/NCT00362648 (first received 10 August 2006).	RV5 Armah 2010‐AF= RV5 Armah 2010‐GHA +RV5 Armah 2010‐KEN; +RV5 Armah 2010‐MLI;
387	NCT00383903. A study of the safety, reactogenicity and immunogenicity of 2 or 3 doses of GSK Biologicals’ oral live attenuated human rotavirus (HRV) vaccine in healthy infants (approximately 5‐10 weeks old) in South Africa. clinicaltrials.gov/show/NCT00383903 (accessed 4 October 2006).	RV1 Steele 2010b‐ZAF;
388	NCT00385320. To assess the efficacy, immuno & safety of 2 doses of GSK HRV vaccine at different virus concentrations in healthy infants aged 2 months & previously uninfected with HRV, concurrently given with DTPw‐HBV, Hib. clinicaltrials.gov/show/NCT00385320 (first received 9 October 2006).	RV1 Salinas 2005‐LA
389	NCT00598468. Multi‐center study to assess efficacy, safety & immunogenicity of 2 or 3 doses of GSK Biologicals' oral live attenuated human rotavirus (HRV) vaccine given concomitantly with routine EPI vaccinations in healthy infants. clinicaltrials.gov/show/NCT00598468 (first received 19 October 2005).	RV1 Madhi 2010-AF (RV1 Madhi 2010‐MWI +RV1 Madhi 2010‐ZAF);
390	NCT00880698. Safety and immunogenicity of a live, attenuated rotavirus (RotaTeqTM) in HIV‐1 infected and uninfected children born to HIV‐1‐infected mothers. clinicaltrials.gov/ct2/show/study/NCT00880698 (first received 14 April 2009).	RV5 Levin 2017‐AF: Botswana (1 study); Tanzania (1 study); Zambia (1 study); Zimbabwe (1 study)
391	NCT01305109. A Phase III, randomized, double blind, placebo controlled trial to evaluate the protective efficacy of three doses of oral rotavirus vaccine (ORV) 116E, against severe rotavirus gastroenteritis in infants. clinicaltrials.gov/show/NCT01305109 (first received 28 February 2011).	VAC Bhandari 2014-IND
392	NCT01375647. Exploration of the biologic basis for underperformance of oral polio and rotavirus vaccines in Bangladesh PROVIDE. clinicaltrials.gov/show/NCT01375647 (first received 17 June 2011).	RV1 Colgate 2016‐BGD;
393	Nhampossa T, Mandomando I, Acacio S, Quintó L, Vubil D, Ruiz J, Nhalungo D, Sacoor C, Nhabanga A, Nhacolo A, Aide P. Diarrheal disease in rural Mozambique: Burden, risk factors and etiology of diarrheal disease among children aged 0–59 months seeking care at health facilities. PloS one. 2015;10(5).																																	x
394	Nhantumbo AA, Weldegebriel G, Katsande R, de Gouveia L, Comé CE, Cuco AZ, et al. Surveillance of impact of PCV-10 vaccine on pneumococcal meningitis in Mozambique, 2013–2015. Melo-Cristino J, editor. PLoS One. 2017;12: e0177746. pmid:28604773						x
395	Nicholson JA, Naeeni M, Hoptroff M, Matheson JR, Roberts AJ, Taylor D, et al. An investigation of the effects of a hand washing intervention on health outcomes and school absence using a randomised trial in Indian urban communities. Tropical Med Int Health. 2014;19(3):284–92																															x
396	Nieto Guevara J, López O, González G. [Impact of rotavirus vaccine introduction on hospital admissions for severe acute gastroenteritis at the Children's Hospital in Panama City]. Rev Panam Salud Publica. 2008;24(3):189–194. Portuguese.										x
397	Nigusie A, Berhe R, Gedefaw M. Prevalence and associated factors of active trachoma among childeren aged 1–9 years in rural communities of Gonji Kolella district, West Gojjam zone, North West Ethiopia. BMC research notes. 2015 Dec;8(1):641.																																	x
398	Oche MO, Umar AS, Ibrahim MTO, Sabitu K. An assessment of the impact of health education on maternal knowledge and practice of childhood immunization in Kware. Sokoto State J Public Health Epidemiol 2011;3(10):440–7.			x																																						x
399	Odhiambo FO, Hamel MJ, Williamson J, Lindblade K, ter Kuile FO, Peterson E, et al. Intermittent preventive treatment in infants for the prevention of malaria in rural Western Kenya: a randomized, double‐blind placebo‐controlled trial. PLOS One 2010;5(4):e10016.																																													x
400	Oloruntoba EO, Folarin TB, Ayede AI. Hygiene and sanitation risk factors of diarrhoeal disease among under-five children in Ibadan, Nigeria. African health sciences. 2014;14(4):1001-11.																																	x
401	Omer SB for the Six Week Extended Dose Nevirapine (SWEN) Study Team. Twelve‐month follow‐up of Six Week Extended Dose Nevirapine randomized controlled trials: differential impact of extended‐dose nevirapine on mother‐to‐child transmission and infant death by maternal CD4 cell count. AIDS 2011;25:767‐776.	SWEN 2010
402	Ong’ech JO, Hoffman H, Kose J, et al. Provision of services and care for HIV-exposed infants: a comparison of maternal and child health clinic and HIV comprehensive care clinic models. J Acquir Immune Defic Syndr. 2012;61(1):83-89.																							x
403	Opryszko MC, Majeed SW, Hansen PM, Myers JA, Baba D, Thompson RE, Burnham G. Water and hygiene interventions to reduce diarrhea in rural Afghanistan: a randomized controlled study. J Water Health. 2010; 8(4):687–702		*																													x											x
404	Osei, A.K.; Pandey, P.; Spiro, D.; Adhikari, D.; Haselow, N.; De Morais, C.; Davis, D. Adding multiple micronutrient powders to a homestead food production programme yields marginally significant benefit on anaemia reduction among young children in Nepal. Matern. Child Nutr. 2015, 11 (Suppl. 4), 188–202
405	Owais A, Hanif B, Siddiqui AR, Agha A, Zaidi AK. Does improving maternal knowledge of vaccines impact infant immunization rates? A community- based randomizedcontrolled trial in Karachi, Pakistan. BMC Publ Health 2011; 11(1):239.							x				x					x										x											x				x		x
406	Oyeledun B, Phillips A, Oronsaye F, et al. The effect of a continuous quality improvement intervention on retention-in-care at 6 months postpartum in a PMTCT program in Northern Nigeria: results of a cluster randomized controlled study. J Acquir Immune Defic Syndr 2017;75:S156–64																											x
407	Pandey P, Sehgal AR, Riboud M, Levine D, Goyal M. Informing resourcepoor populations and the delivery of entitled health and social services in rural India: a cluster randomized controlled trial. JAMA. 2007 Oct 24;298(16):1867–75. doi: http://dx.doi.org/10.1001/jama.298.16.1867 PMID: 17954538											x														x	x											x
408	Panigrahi, P.; Parida, S.; Nanda, N.C.; Satpathy, R.; Pradhan, L.; Chandel, D.S.; Baccaglini, L.; Mohapatra, A.; Mohapatra, S.S.; Misra, P.R.; et al. A randomized synbiotic trial to prevent sepsis among infants in rural India. Nature 2017, 548, 407–412.																																														x
409	Patel D, Matyanga P, Nyamundaya T, Chimedza D, Webb K, Engelsmann B. Facilitating HIV testing, care and treatment for orphans and vulnerable children aged five years and younger through communitybased early childhood development playcentres in rural Zimbabwe. Journal Of The International AIDS Society. 2012;15(Suppl 2):17404																							x
410	Patel M, Pedreira C, De Oliveira LH, et al. Association between pentavalent rotavirus vaccine and severe rotavirus diarrhea among children in Nicaragua. JAMA. 2009;301(21):2243–2251.				x						x											x			x
411	Patel M, Pedreira C, De Oliveira LH, et al. Duration of protection of pentavalent rotavirus vaccination in Nicaragua. Pediatrics. 2012;130(2):e365–e372.										x														x
412	Patel MM, Parashar UD. Assessing the effectiveness and public health impact of rotavirus vaccines after introduction in immunization programs. J Infect Dis. 2009;200 Suppl Suppl 1:S291–9																								x
413	Patel MM, Pastor D, et al. Effectiveness of monovalent rotavirus vaccine in Bolivia: case-control study. BMJ. 2013;346:f3726.										x
414	Patel MM, Patzi M, Pastor D, et al. Effectiveness of monovalent rotavirus vaccine in Bolivia: case-control study. BMJ 2013; 346:f3726				x																x				x
415	Paternina-Caicedo A, Parashar UD, Alvis-Guzmán N, et al. Effect of rotavirus vaccine on childhood diarrhea mortality in five Latin American countries. Vaccine. 2015;33(32):3923–3928.										x
416	Patil S.R. , B.F. Arnold, A.L. Salvatore, B. Briceno, S. Ganguly, J.M. Colford Jr., P.J. Gertler The effect of India's total sanitation campaign on defecation behaviors and child health in rural Madhya Pradesh: a cluster randomized controlled trial PLoS Med., 11 (2014), p. e1001709																																	x														x
417	Penny ME, Marin RM, Duran A, Peerson JM, Lanata CF, Lönnerdal B, et al. Randomised community based trial of the effect of zinc supplementation, with and without other micronutrients, on the duration of persistent childhood diarrhoea in Lima, Peru. Journal of Pediatrics 1999;135(2): 208–17. [4297069]	Penny 2004				x
418	Penny ME, Marin RM, Duran A, Peerson JM, Lanata CF, Lönnerdal B, et al. Randomized controlled trial of the effect of daily supplementation with zinc or multiple micronutrients on the morbidity, growth, and micronutrient status of young Peruvian children. American Journal of Clinical Nutrition 2004;79(3):457–65. [3225975]	Penny 2004				x
419	Pérez-Cuevas , R. , Reyes , H. , Pego , U. , Tomé , P. , Ceja , K. , Flores , S. , & Gutiérrez , G. ( 1999 ). Immunization promotion activities: are they effective in encouraging mothers to immunize their children? Social Science & Medicine , 49 , 921 – 932													x
420	Perez‐Schael I, Salinas B, Linhares A, Guerrero M, Ruiz‐Palacios G, Clemens S, et al. Protective efficacy of an oral human rotavirus (HRV) vaccine in Latin American infants [Poster]. 42nd Interscience Conference on Antimicrobial Agents and Chemotherapy ( ICAAC); San Diego, 27‐30 September 2002. 2002:18, LB‐23. [Not available for review]	RV1 Salinas 2005‐LA
421	Perez‐Schael I, Salinas B, Tomat M, Linhares AC, Guerrero ML, Ruiz‐Palacios GM, et al. Efficacy of the human rotavirus vaccine RIX4414 in malnourished children. Journal of Infectious Diseases 2007;196(4):537‐40.	RV1 Salinas 2005‐LA
422	Phua KB, Lim FS, Lau YL, et al. Safety and efficacy of human rotavirus vaccine during the first 2 years of life in Asian infants: randomised, double-blind, controlled study. Vaccine 27.43 (2009): 5936-5941.				x
423	Phua KB, Lim FS, Lau YL, et al. Rotavirus vaccine RIX4414 efficacy sustained during the third year of life: a randomized clinical trial in an Asian population. Vaccine. 2012;30:4552–4557				x
424	Pickering AJ, Alzua ML, Djebbari H. Impact of a community‐led total sanitation intervention on child health in rural Mali: evidence from a cluster randomized controlled trial. American Journal of Tropical Medicine and Hygiene2014; Vol. 5, issue Suppl 1.	Pickering 2015 MLI ;																																														x
425	Pickering AJ, Djebbari H, Lopez C, Coulibaly M, Alzua ML. Effect of a community‐led sanitation intervention on child diarrhoea and child growth in rural Mali: a cluster‐randomised controlled trial. Lancet Global Health 2015;3(11):e701‐11.	Pickering 2015 MLI ;																																x														x
426	Pickering AJ. Effect of a community‐led sanitation intervention on child diarrhoea and child growth in rural Mali. Field Exchange Emergency Nutrition Network ENN. 2016. www.ennonline.net/fex/52/sanitationchildgrowth (accessed prior to 9 August 2019).	Pickering 2015 MLI ;																																														x
427	Pírez MC, Algorta G, Cedres A, Sobrero H, Varela A, Giachetto G, et al. Impact of universal pneumococcal vaccination on hospitalizations for pneumonia and meningitis in children in Montevideo, Uruguay. Pediatr Infect Dis J. 2011; 30: 669–674. doi: 10.1097/INF.0b013e3182152bf1 PMID: 21407145																																								x
428	Pktelecomnews.blogspot. Mobilink concludes awareness drive URL: http://pktelecomnews.blogspot.co.uk/2010/07/mobilink-concludes-awareness-drive.html [accessed 2017-02-23] [WebCite Cache]	Mobilink																												x
429	Powell-Jackson T, Fabbri C, Dutt V, Tougher S, Singh K. Effect and costeffectiveness of educating mothers about childhood DPT vaccination on immunisation uptake, knowledge, and perceptions in Uttar Pradesh, India: a randomised controlled trial. PLoS Med. 2018;15(3):e1002519.
430	Prabhakaran A, Krishnan A, Nongkynrih B, Goswami A, Pandav CS. Cost of ambulatory care by mobile health clinic run by a medical College in India for the year 2008-09. Indian J Public Health. 2014;58(2):100–5.'																																											x
431	Pradhan N. , T.K. Ryman, S. Varkey, A. Ranjan, S.K. Gupta, G. Krishna, et al., Expanding and improving urban outreach immunization in Patna, India, Tropical Med Int Health (2011)																x
432	Pradhan, M., Rawlings, L.B., The impact and targeting of social infrastructure investments: lessons from the Nicaraguan Social Fund. The World Bank Economic Review, 2002. 16, 275-295.																																	x
433	Pringle KD, Patzi M, Tate JE, et al. Sustained effectiveness of rotavirus vaccine against very severe rotavirus disease through the second year of life, Bolivia 2013–2014. Clin Infect Dis 2016; 62(Suppl 2):S115–20										x										x
434	Quaiyum , A. , Tunon , C. , Baqui , A. H. , Yum , Z. Q. , & Khatun , J. Impact of national immunization days on polio-related knowledge and practice of urban women in Bangladesh . Health Policy and Planning , 1997, 12 , 363 – 371													x
435	Quick RE, Venczel LV, Mintz ED, Soleto L, Aparicio J, Gironaz M, et al. Diarrhea prevention in Bolivia through point-of-use water treatment and safe storage: a promising new strategy. Epidemiol Infect. 1999;122(1):83–90	Quick 1999 BOL																														x											x
436	Quintanar-Solares M, Yen C, Richardson V, Esparza-Aguilar M, Parashar UD, Patel MM. Impact of rotavirus vaccination on diarrhea-related hospitalizations among children < 5 years of age in Mexico. Pediatr Infect Dis J. 2011;30(1 Suppl):S11–5																								x
437	Quraishi S. Freedompolio. Freedom Polio URL: http://www.freedompolio.org/ZMQ_FreedomPolio_Brochure.pdf [accessed 2017-02-23]																													x
438	Rah JH, dePee S, Kraemer K, Steiger G, Bloem M, Spiegel P, Wilkinson C, Bilukha O. Program experience with micronutrient powders and current evidence. J Nutr 2012;142(Suppl):191S–6S.																																												x
439	Rahman MM, Alvarez JO, Mahalanabis D, Wahed MA, Islam MA, Habte D, et al. Effect of vitamin A administration on response to oral polio vaccination. Nutrition Research 1998;18(7):1125‐33.	Mahalanabis 1997																																		x
440	Rahman MM, Mahalanabis D, Alvarez JO, Wahed MA, Islam MA, Habte D, et al. Acute respiratory infections prevent improvement of vitamin A status in young infants supplemented with vitamin A. Journal of Nutrition 1996;126(3):628‐33.	Mahalanabis 1997																																		x
441	Rahman MM, Mahalanabis D, Alvarez JO, Wahed MA, Islam MA, Habte D. Effect of early vitamin A supplementation on cell‐mediated immunity in infants younger than 6 mo. American Journal of Clinical Nutrition 1997;65(1):144‐8.	Mahalanabis 1997																																		x
442	Rahman MM, Mahalanabis D, Hossain S, Wahed MA, Alvarez JO, Siber GR, et al. Simultaneous vitamin A administration at routine immunization contact enhances antibody response to diphtheria vaccine in infants younger than six months. Journal of Nutrition1999; Vol. 129, issue 12:2192‐5.	Mahalanabis 1997																																		x
443	Rahmathullah L, Tielsch JM, Thulasiraj RD, Katz J, Coles C, Devi S, et al. Impact of supplementing newborn infants with vitamin A on early infant mortality: community based randomised trial in southern India. BMJ 2003;327(7409):254. [DOI: 10.1136/bmj.327.7409.254]	Rahmathullah 2003																																			x
444	Rai B, Pal R, Kar S, Tsering DC. Solar disinfection improves drinking water quality to prevent diarrhea in under-five children in sikkim. India J Glob Infect Dis. 2010;2(3):221–5																															x
445	Rainey JJ, Bhatnagar P, Estivariz CF, et al. Providing monovalent oral polio vaccine type 1 to newborns: findings from a pilot birth-dose project in Moradabad district, India. Bull World Health Organ. 2009;87(12):955–9.
446	Rauniyar G, Orbeta Jr A, Sugiyarto G. Impact of water supply and sanitation assistance on human welfare in rural Pakistan. Journal of development effectiveness. 2011 Mar 25;3(1):62-102.																																	x
447	Reller ME, Mendoza CE, Lopez MB, Alvarez M, Hoekstra AR, Olson CA, et al. A randomized controlled trial of householdbased flocculant-disinfectant drinking water treatment for diarrhoea prevention in rural Guatemala. American Journal of Tropical Medicine and Hygiene 2003;69(4):411-9.																															x											x
448	Rethink1000days. Mobile kunji?: shaping demand and practices URL: https://www.rethink1000days.org/programme-outputs/mobile-kunji/ [accessed 2017-02-21]	Mobile Kunji program																												x
449	Reynolds HW, Gachuno O, Kayita J, et al. Cluster randomised trial of the uptake of a take-home infant dose of nevirapine in Kenya. East Afr Med J 2010;87:284–93																											x
450	Richardson V, Hernandez-Pichardo J, Quintanar-Solares M, Esparza-Aguilar M, Johnson B, Gomez-Altamirano CM, et al. Effect of rotavirus vaccination on death from childhood diarrhea in Mexico. N Engl J Med. 2010;362:299–305				x						x														x								x
451	Richter L, Rotheram-Borus MJ, Van Heerden A, et al. Pregnant women living with HIV (WLH) supported at clinics by peer WLH: a cluster randomized controlled trial. AIDS Behav 2014;18:70																											x
452	Rísquez-Parra A, Rosales-López T, Rosas MA. Observación inicial del impacto de la vacuna antirotavirus sobre la morbi-mortalidad por diarreas en Venezuela 2002–2010 [Initial observation of the impact of the antirotavirus vaccine on diarrheal morbidity and mortality in Venezuela 2002–2010]. Bol Venez Infectol. 2012;23(1):26–32										x
453	Roberts L, Chartier Y, Chartier O, Malenga G, Toole M, Rodka H. Keeping clean water clean in a Malawi refugee camp: a randomized intervention trial. Bulletin of the World Health Organization 2001;79(4):280-7.																																										x
454	Robertson L, Mushati P, Eaton JW, Dumba L, Mavise G, Makoni J, et al. Effects of unconditional and conditional cash transfers on child health and development in Zimbabwe: a cluster-randomised trial. Lancet. 2013 Apr 13;381(9874):1283–92. doi: http://dx.doi.org/10.1016/S0140-6736(12)62168-0 PMID: 23453283																										x											x				x
455	Robinson, J.S., B.R. Burkhalter, B. Rasmussen, and R. Sugiono, Low-cost on-the-job peer training of nurses improved immunization coverage in Indonesia. Bull World Health Organ, 2001. 79(2): p. 150-8.																																									x
456	Rogawski ET, Platts‐Mills JA, Colgate ER, Haque R, Zaman K, Petri WA, et al. Quantifying the impact of natural immunity on rotavirus vaccine efficacy estimates: a clinical trial in Dhaka, Bangladesh (PROVIDE) and a simulation study. Journal of Infectious Diseases 2018;217(6):861‐8.	RV1 Colgate 2016‐BGD;
457	Roig CG, Larre N, Pastene H, García Roig C, Larre N, Pastene H, et al. Epidemiological and clinical characteristics of acute gastroenteritis according to their etiology (rotavirus or other) in children younger than 5 years old at a private institution in the city of Buenos Aires. Arch Argent Pediatr. 2013;111:218–23																								x
458	Rose A, Roy S, Abraham V, Holmgren G, George K, Balraj V, et al. Solar disinfection of water for diarrheal prevention in southern India. Arch Dis Child. 2006;91(2):139–41																															x
459	Rotheram-Borus MJ, Tomlinson M, le Roux IM, et al. A clusterrandomised controlled effectiveness trial evaluating perinatal home visiting among South African mothers/infants. PLoS One 2014;9:e105934	ZAF CWH																										x														x
460	Roy SK, Bilkes F, Islam K, Ara G, Tanner P, Wosk I, et al. Impact of pilot project of Rural Maintenance Programme (RMP) on destitute women: CARE, Bangladesh. Food Nutr Bull. 2008 Mar;29(1):67–75. PMID: 18510207																																					x
461	Roy, A.; Chaudhuri, J.; Sarkar, D.; Ghosh, P.; Chakraborty, S. Role of enteric supplementation of probiotics on late-onset sepsis by candida species in preterm low birth weight neonates: A randomized, double blind, placebo-controlled trial. N. Am. J. Med. Sci. 2014, 6, 50–57.																																														x
462	Ruiz‐Palacios G, Guerrero L, Linhares AC, et al. Efficacy of an oral human rotavirus (HRV) vaccine in preventing diarrhoea due to G1 and non‐G1 rotavirus [Presentation]. 3rd World Congress of Pediatric Infectious Diseases; 2002 November 19‐23; Santiago, Chile. 2002. [Not available for review]	RV1 Salinas 2005‐LA
463	Ruiz‐Palacios G, Guerrero ML, Linhares AC, et al. Two‐year efficacy of GlaxoSmithKline Biologicals' live attenuated rotavirus vaccine in Latin American children [Poster]. 24th International Congress of Pediatrics; 2004 August 15‐20; Cancun, Mexico. 2004. [Not available for review]	RV1 Salinas 2005‐LA
464	Ruiz‐Palacios GM, Guerrero ML, Bautista‐Marquez A, Ortega‐Gallegos H, Tuz‐Dzib F, Reyes‐Gonzalez L, et al. Dose response and efficacy of a live, attenuated human rotavirus vaccine in Mexican infants. Pediatrics 2007;120(2):e253‐61. [Not available for review]	RV1 Salinas 2005‐LA
465	Ruiz‐Palacios GM. Impact of maternal antibodies on the immune response to an oral human rotavirus (HRV) vaccine in Mexican infants [Presentation]. 3rd World Congress of Pediatric Infectious Diseases; 2002 November 19‐23; Santiago, Chile. 2002. [Not available for review]	RV1 Salinas 2005‐LA
466	Ryder RW, Reeves WC, Singh N, Hall CB, Kapikian AZ, Gomez B, et al. The childhood health effects of an improved water supply system on a remote Panamanian island. Am J Trop Med Hyg. 1985;34(5):921–4																															x
467	Ryman T.K., E.C. Briere, E. Cartwright, K. Schlanger, K.A. Wannemuehler, E.T. Russo, et al., Integration of routine vaccination and hygiene interventions: a comparison of 2 strategies in Kenya, J Infect Dis, 205 (Suppl 1) (2012), pp. S65-S76																x
468	Ryman, T.K., A. Trakroo, A. Wallace, S.K. Gupta, K. Wilkins, P. Mehta, et al., Implementation and evaluation of the Reaching Every District (RED) strategy in Assam, India, 2005-2008. Vaccine, 2011. 29(14): p. 2555-60.																																									x
469	Saengtawesin, V.; Tangpolkaiwalsak, R.; Kanjanapattankul, W. Effect of oral probiotics supplementation in the prevention of necrotizing enterocolitis among very low birth weight preterm infants. J. Med. Assoc. Thail. Chotmaihet Thangphaet 2014, 97 (Suppl. 6), S20–S25.																																														x
470	Saha S, Kermode M, Annear PL. Effect of combining a health program with a microfinance-based self-help group on health behaviors and outcomes. Public Health. 2015 Nov 1;129(11):1510-8.																																	x
471	Sahakyan G, Grigoryan S, Wasley A, et al. Impact and effectiveness of monovalent rotavirus vaccine in Armenian children. Clin Infect Dis 2016; 62(Suppl 2):S147–54																				x
472	Salam RA, Darmstadt GL, Bhutta ZA. Effect of emollient therapy on clinical outcomes in preterm neonates in Pakistan: a randomised controlled trial. Archives of Disease in Childhood. Fetal and Neonatal Edition 2015;100(3):F210‐5. [PUBMED: 25637007]	Salam 2015								x
473	Salam RA, Das JK, Darmstadt GL, Bhutta ZA. Emollient therapy for preterm newborn infants ‐ evidence from the developing world. BMC Public Health 2013;13 Suppl 3:S31. [PUBMED: 24564550]	Salam 2015								x
474	Salinas B, Perez Schael I, Linhares AC, Ruiz Palacios GM, Guerrero ML, Yarzabal JP, et al. Evaluation of safety, immunogenicity and efficacy of an attenuated rotavirus vaccine, RIX4414: A randomized, placebo‐controlled trial in Latin American infants. Pediatric Infectious Disease Journal 2005;24(9):807‐16.	RV1 Salinas 2005‐LA
475	Salinas B, Perez‐Schael I, Ruiz‐Palacios G, et al. Early protection by GlaxoSmithKline Biologicals' live attenuated rotavirus vaccine in Latin American children. [Poster]. 24th International Congress of Pediatrics; 2004 August 15‐20; Cancun, Mexico. 2004. [Not available for review]	RV1 Salinas 2005‐LA
476	Salinas B, Tomat MA, Yarzabal JP, et al. Efficacy of the rotavirus vaccine (RIX4414) among infants in Carabobo State, Venezuela. [Poster]. Asocación Venezolana para el Avance de la Cienca (AsoVAC); 2004; Venezuela. 2004. [Not available for review]	RV1 Salinas 2005‐LA
477	Samanta, M.; Sarkar, M.; Ghosh, P.; Ghosh, J.; Sinha, M.; Chatterjee, S. Prophylactic probiotics for prevention of necrotizing enterocolitis in very low birth weight newborns. J. Trop. Pediatr. 2009, 55, 128–131.																																														x
478	Sánchez-Uribe E, Esparza-Aguilar M, Parashar UD, et al. Sustained reduction of childhood diarrhea-related mortality and hospitalizations in Mexico after rotavirus vaccine universalization. Clin Infect Dis. 2016;62 Suppl 2:S133–S139										x
479	Sandra CA, Estevam GK, Penati M, Soares LA, Ferreira RG, Orlandi PP, et al. Detection of rotavirus in children with acute gastroenteritis in Porto Velho, Rondonia, Brazil. Arch Virol. 2014;159:1139–42																								x
480	Sankaranarayanan K, Mondkar JA, Chauhan MM, Mascarenhas BM, Mainkar AR, Salvi RY. Oil massage in neonates: an open randomized controlled study of coconut versus mineral oil. Indian Pediatrics 2005;42(9):877‐84. [PUBMED: 16208048]									x
481	Sari, F.N.; Dizdar, E.A.; Oguz, S.; Erdeve, O.; Uras, N.; Dilmen, U. Oral probiotics: Lactobacillus sporogenes for prevention of necrotizing enterocolitis in very low-birth weight infants: A randomized, controlled trial. Eur. J. Clin. Nutr. 2011, 65, 434–439.																																														x
482	Sasaki S, Igarashi K, Fujino Y, Comber AJ, Brunsdon C, Muleya CM, et al. The impact of community-based outreach immunisation services on immunisation coverage with GIS network accessibility analysis in peri-urban areas, Zambia. J Epidemiol Community Health. 2011;65(12):1171–8.		*														x			x																								x
483	Sazawal S, Black RE, Bhan MK, Bhandari N, Sinha A, Jalla S. Zinc supplementation in young children with acute diarrhoea in India. New England Journal of Medicine 1995; 333(13):839–44. [4297070]	Sazawal 1998				x
484	Sazawal S, Black RE, Bhan MK, Jalla S, Bhandari N, Sinha A, et al. Zinc supplementation reduces the incidence of persistent diarrhoea and dysentery among low socioeconomic children in India. Journal of Nutrition 1996; 126(-):443–50. [4297071]	Sazawal 1998				x
485	Sazawal S, Black RE, Jalla S, Mazumdar S, Sinha A, Bhan MK. Zinc supplementation reduces the incidence of acute lower respiratory infections in infant and preschool children: a double-blind controlled trial. Pediatrics 1998; 102(1 Pt 1):1–5. [4297072]	Sazawal 1998				x
486	Sazawal, S.; Black, R.E.; Ramsan, M.; Chwaya, H.M.; Stoltzfus, R.J.; Dutta, A.; Dhingra, U.; Kabole, I.; Deb, S.; Othman, M.K.; et al. Effects of routine prophylactic supplementation with iron and folic acid on admission to hospital and mortality in preschool children in a high malaria transmission setting: Community-based, randomised, placebo-controlled trial. Lancet 2006, 367, 133–143.
487	Schellenberg D, Menendez C, Aponte JJ, Kahigwa E, Tanner M, Mshinda H, et al. Intermittent preventive antimalarial treatment for Tanzanian infants: follow‐up to age 2 years of a randomised, placebo‐controlled trial. Lancet 2005;365(9469):1481‐3.	Schellenberg 2001 TZA																																												x
488	Schellenberg D, Menendez C, Kahigwa E, Aponte J, Vidal J, Tanner M, et al. Intermittent treatment for malaria and anaemia control at time of routine vaccinations in Tanzanian infants: a randomised, placebo‐controlled trial. Lancet 2001;357(9267):1471‐7.	Schellenberg 2001 TZA																																												x
489	Schellenberg JA, Bryce J, Savigny D, Lambrechts T, Mbuya C, Mgalula L, et al. Tanzania IMCI Multi‐Country Evaluation Health Facility Survey Study Group. The effect of Integrated Management of Childhood Illness on observed quality of care of under‐fives in rural Tanzania. Health Policy Plan 2004;19(1):1‐10.																																		x
490	Schilmann A, Riojas-Rodríguez H, Ramírez-Sedeño K, BerruetaV, Pérez-Padilla R, Romieu I. Children’s respiratory health after an efficient biomass stove (patsari) intervention. EcoHealth2015; 12(1): 68–76.
491	Schlesinger L, Arevalo M, Arredondo AS, Diaz M, Lonnerdal B, Stekel A. Effect of a zinc-fortified formula on immunocompetence and growth ofmalnourished infants. American Journal ofClinicalNutrition 1992;56(3):491–8.																		x
492	Schlumberger, M., A. Bamoko, T.M. Yameogo, F. Rouvet, R. Ouedraogo, B. Traore, et al., Positive impact on the expanded program on immunization when sending call-back SMS through a Computerized Immunization Register, Bobo Dioulasso (Burkina Faso). Bulletin de la Societe de Pathologie Exotique, 2015. 108(5): p. 349-354.																																									x
493	Schwartz, J.B. and I. Bhushan, Improving immunization equity through a public-private partnership in Cambodia. Bull World Health Organ, 2004. 82(9): p. 661-7.																																									x
494	Semba RD, Akib A, Beeler J, Munasir Z, Permaesih D, Muherdiyantiningsih, et al. Effect of vitamin A supplementation on measles vaccination in nine‐month‐old infants. Public Health1997; Vol. 111, issue 4:245‐7.	Semba 2001																																		x
495	Semba RD, Munasir Z, Akib A, Melikian G, Permaesih D, Muherdiyantiningsih, et al. Integration of vitamin A supplementation with the Expanded Programme on Immunization: lack of impact on morbidity or infant growth. Acta Paediatrica 2001;90(10):1107‐11. [PUBMED: 11697418]	Semba 2001																																		x
496	Semenza JC, Roberts L, Henderson A, Bogan J, Rubin CH. Water distribution system and diarrheal disease transmission: a case study in Uzbekistan. Am J Trop Med Hyg. 1998;59(6):941–6		*																													x											x
497	Sempertegui, F.; Estrella, B.; Camaniero, V.; Betancourt, V.; Izurieta, R.; Ortiz, W.; Fiallo, E.; Troya, S.; Rodriguez, A.; Griffiths, J.K. The beneficial effects of weekly low-dose vitamin A supplementation on acute lower respiratory infections and diarrhea in Ecuadorian children. Pediatrics 1999, 104, e1.
498	Serce, O.; Benzer, D.; Gursoy, T.; Karatekin, G.; Ovali, F. Efficacy of Saccharomyces boulardii on necrotizing enterocolitis or sepsis in very low birth weight infants: A randomised controlled trial. Early Hum. Dev. 2013, 89, 1033–1036.																																														x
499	Shadkam, M.N.; Jalalizadeh, F.; Nasiriani, K. Effects of probiotic lactobacillus reuteri (DSM 17938) on the incidence of necrotizing enterocolitis in very low birth weight premature infants. Iranian J. Neonatol. 2015, 6, 15–20.																																														x
500	Shafique S, Sellen DW, Lou W, Jalal CS, Jolly SP, Zlotkin SH. Mineral- and vitamin-enhanced micronutrient powder reduces stunting in full-term low-birth-weight infants receiving nutrition, health, and hygiene education: a 2 x 2 factorial, cluster-randomized trial in Bangladesh. Am J Clin Nutr 2016: 103: 1357–1369.														x
501	Shahid NS, Greenough WB 3rd, Samadi AR, Huq MI, Rahman N. Hand washing with soap reduces diarrhea and spread of bacterial pathogens in a Bangladesh village. J Diarrhoeal Dis Res. 1996;14(2):85–9																															x
502	Sharieff W, Bhutta Z, Schauer C, Tomlinson G, Zlotkin S. Micronutrients (including zinc) reduce diarrhoea in children: the Pakistan Sprinkles Diarrhoea Study. Archives of Disease in Childhood 2006;91(7):573‐9. [PMC2082848; PUBMED: 16556612]
503	Sheth M, Obrah M. Diarrhea prevention through food safety education. Indian J Pediatr 2004; 71:879-882.							x
504	Shin S, Anh DD, Zaman K, Yunus M, Mai le TP, Thiem VD, et al. Immunogenicity of the pentavalent rotavirus vaccine among infants in two developing countries in Asia, Bangladesh and Vietnam. Vaccine 2012;30(Suppl 1):A106‐13.	RV5 Zaman 2010‐AS= RV5 Zaman 2010‐BGD + RV5 Zaman 2010‐VNM;
505	Silaba M, Ooko M, Bottomley C, et al. : Effect of 10-valent pneumococcal conjugate vaccine on the incidence of radiologically-confirmed pneumonia and clinically-defined pneumonia in Kenyan children: an interrupted time-series analysis. Lancet Glob Heal.[Internet].2019;7(3):e337–46. 10.1016/S2214-109X(18)30491-1
506	Silva ML, Souza JR, Melo MMM. Rotavirus prevalence in infants and children in the public healthcare system of the state of Pernambuco. Rev Soc Bras Med Trop. 2010;43:548–51.																								x
507	Sinha, A.; Gupta, S.S.; Chellani, H.; Maliye, C.; Kumari, V.; Arya, S.; Garg, B.S.; Gaur, S.D.; Gaind, R.; Deotale, V.; et al. Role of probiotics VSL#3 in prevention of suspected sepsis in low birthweight infants in India: A randomised controlled trial. BMJ Open 2015, 5.																																														x
508	Sinharoy SS, Schmidt WP, Wendt R, Mfura L, Crossett E, Grépin KA, et al. Effect of community health clubs on child diarrhoea in western Rwanda: cluster‐randomised controlled trial. Lancet Global Health 2017;5(7):e699‐709.																																															x
509	Sircar BK, Sengupta PG, Mondal SK, Gupta DN, Saha NC, Ghosh S, et al. Effect of handwashing on the incidence of diarrhea in a Calcutta slum. J Diarrhoeal Dis Res. 1987;5(2):112–4																															x
510	Slayton RB, Murphy JL, Morris J et al. A cluster randomized controlled evaluation of the health impact of a novel antimicrobial hand towel on the health of children under 2 years old in rural communities in Nyanza Province, Kenya. Am J Trop Med Hyg 2016: 94: 437–444.														x
511	Sloan NL, Camacho LW, Rojas EP, Stern C. Kangaroo mother method: randomised controlled trial of an alternative method of care for stabilised low‐birthweight infants. Lancet 1994;344(8925):782‐5.								x
512	Smith Kr, Mccracken JP, Weber MW, et al. effect of reduction in household air pollution on childhood pneumonia in guatemala (reSPire): a randomised controlled trial. Lancet 2011;378:1717–26																						x
513	Smuts, C.M.; Dhansay, M.A.; Faber, M.; van Stuijvenberg, M.E.; Swanevelder, S.; Gross, R.; Benade, A.J. Efficacy of multiple micronutrient supplementation for improving anemia, micronutrient status, and growth in South African infants. J. Nutr. 2005, 135, 653S–659S.
514	Sobsey MD, Handzel T, Venczel L. Chlorination and safe storage of household drinking water in developing countries to reduce waterborne disease. Water Sci Technol. 2003;47(3):221–8	Handzel 1998 BGD																														x											x
515	Soeung SC, Grundy BM, Ly CK, et al. Improving immunization coverage through budgeted microplans and sub-national performance agreements: early experience from Cambodia. Asia Pac J Public Health. 2006;18(1):29–38.
516	Somasse, Y.E.; Dramaix, M.; Traore, B.; Ngabonziza, I.; Toure, O.; Konate, M.; Diallo, M.; Donnen, P. The WHO recommendation of home fortification of foods with multiple-micronutrient powders in children under 2 years of age and its effectiveness on anaemia and weight: A pragmatic cluster-randomized controlled trial. Public Health Nutr. 2018, 21, 1350–1358.
517	Soofi S, Cousens S, Iqbal SP, Akhund T, Khan J, Ahmed I, et al. Effect of provision of daily zinc and iron with several micronutrients on growth and morbidity among young children in Pakistan: a cluster‐randomised trial. Lancet 2013;382(9886):29‐40. [DOI: 10.1016/S0140‐6736(13)60437‐7; PUBMED: 23602230]
518	Soriano CR, Martinez FE, Jorge SM. Cutaneous application of vegetable oil as a coadjutant in the nutritional management of preterm infants. Journal of Pediatric Gastroenterology and Nutrition 2000;31(4):387‐90. [PUBMED: 11045835]									x
519	Sow SO, Tapia M, Haidara FC, et al. Efficacy of the oral pentavalent rotavirus vaccine in Mali. Vaccine. 2012;30(suppl 1):A71–A78				x
520	Stauber CE, Kominek B, Liang KR, Osman MK, Sobsey MD. Evaluation of the impact of the plastic BioSand filter on health and drinking water quality in rural tamale, Ghana. Int J Environ Res Public Health. 2012;9(11):3806–23																															x
521	Stauber CE, Ortiz GM, Loomis DP, Sobsey MD. A randomized controlled trial of the concrete biosand filter and its impact on diarrheal disease in Bonao, Dominican Republic. Am J Trop Med Hyg. 2009;80(2):286–93																															x
522	Stauber CE, Printy ER, McCarty FA, Liang KR, Sobsey MD. Cluster randomized controlled trial of the plastic BioSand water filter in Cambodia. Environmental science & technology. 2012;46(2):722–8																															x
523	Steele AD, Madhi SA, Louw CE, Bos P, Tumbo JM, Werner CM, et al. Safety, reactogenicity, and immunogenicity of human rotavirus vaccine RIX4414 in human immunodeficiency virus‐positive infants in South Africa. Pediatric Infectious Diseases Journal 2011;30(2):125‐30.	RV1 Steele 2010a‐ZAF;
524	Steele AD, Reynders J, Scholtz F, Bos P, De Beer MC, Tumbo J, et al. Comparison of 2 different regimens for reactogenicity, safety, and immunogenicity of the live attenuated oral rotavirus vaccine RIX4414 coadministered with oral polio vaccine in South African infants. Journal of Infectious Diseases 2010;202(Suppl):S93‐100.	RV1 Steele 2010b‐ZAF;
525	Steele AD, Neuzil KM, Cunliffe NA, Madhi SA, Bos P, Ngwira B, et al. Human rotavirus vaccine Rotarix provides protection against diverse circulating rotavirus strains in African infants: a randomized controlled trial. BMC Infectious Diseases 2012;12:213.	RV1 Madhi 2010-AF (RV1 Madhi 2010‐MWI +RV1 Madhi 2010‐ZAF);
526	Suarez V, Michel F, Toscano CM, Bierrenbach AL, Gonzales M, Vargas V, et al. Impact of pneumococcal conjugate vaccine in children morbidity and mortality in Peru: time series analyses. Vaccine. 2016; 34(39):4738–43. doi: 10.1016/j.vaccine.2016.07.027 PMID: 27521230																														x
527	Suchdev P. Quick question about your Laos MNP trial [personal communication]. Email to: R Wessells, M Barffour, S Hess, C Arnold. 5 September 2019.	Barffour 2019;
528	Sultana NK, Saha SK, Al-Emran HM, Modak JK, Sharker MA, El-Arifeen S, et al. Impact of introduction of the Haemophilus influenzae type b conjugate vaccine into childhood immunization on meningitis in Bangladeshi infants. J Pediatr 2013;163:S73–8.																																						x
529	Suman RP, Udani R, Nanavati R. Kangaroo mother care for low birth weight infants: a randomized controlled trial. Indian Pediatrics 2008;45(1):17‐23.								x
530	Sun L, Zeng Z, Fu Z, et al. Study on results of immunization service model of improving the timeliness coverage of the first dose of hepatitis B vaccine among newborns in the poor area (Chinese). China Trop Med 2007; 7:1740–1742.
531	Sundell K, Jagannathan P, Huang L, Bigira V, Kapisi J, Kakuru MM, et al. Variable piperaquine exposure significantly impacts protective efficacy of monthly dihydroartemisinin‐piperaquine for the prevention of malaria in Ugandan children. Malaria Journal 2015;14:368.	Bigira 2014 UGA																																												x
532	SWEN Study Team. Extended‐dose nevirapine to 6 weeks of age for infants to prevent HIV transmission via breastfeeding in Ethiopia, India, and Uganda: an analysis of three randomized controlled trials. Lancet 2008;372(9635):300‐313.	SWEN 2011
533	Taha TE, Qing L, Hoover DR, Mipando L, Nkanaunena K, Thigpen MC, et al. Postexposure prophylaxis of breastfeeding HIV‐exposed infants with antiretroviral drugs to age 14 weeks: updated efficacy results of the PEPI‐Malawi Trial. Journal of Acquired Immune Deficiency Syndromes 2011;57(4):319‐325.	Kumwenda 2008
534	Tandon B., Gandhi N., Immunization coverage in India for areas served by the Integrated Child Development Services programme. The Integrated Child Development Services Consultants, Bull World Health Organ, 70 (1992), p. 461												x				x
535	Taneja S, Bahl S, Mazumdar S, Martines J, Bhandari N, Bhan MK. Impact on inequities in health care: EHect of implementation of Integrated Management of Childhood and Neonatal Illness programme in Haryana, India. Journal of Global Health 2015;5(1):010401	Bhandari 2012																																	x
536	Tapia MD, Armah G, Breiman RF, Dallas MJ, Lewis KD, Sow SO, et al. Secondary efficacy endpoints of the pentavalent rotavirus vaccine against gastroenteritis in sub‐Saharan Africa. Vaccine 2012;30(Suppl 1):A79‐85.	RV5 Armah 2010‐AF= RV5 Armah 2010‐GHA +RV5 Armah 2010‐KEN; +RV5 Armah 2010‐MLI;
537	Teleb N, Pilishvili T, Van Beneden C, Ghoneim A, Amjad K, Mostafa A, et al. Bacterial meningitis surveillance in the Eastern Mediterranean Region, 2005– 2010: successes and challenges of a regional network. J Pediatr 2013;163:S25–31.																																						x
538	Tempia S, Wolter N, Cohen C, Walaza S, von Mollendorf C, Cohen AL, et al. Assessing the impact of pneumococcal conjugate vaccines on invasive pneumococcal disease using polymerase chain reaction-based surveillance: an experience from South Africa. BMC Infect Dis. England; 2015;15: 450. pmid:26496761						x
539	Tessier R, Charpak N, Giron M, Cristo M, Calume ZF, Ruiz‐Peláez JG. Kangaroo Mother Care, home environment and father involvement in the first year of life: a randomized controlled study. Acta Paediatrica 2009;98(9):1444‐50.	Charpak 1997							x
540	Tessier R, Cristo M, Velez S, Giron M, Calume ZF, Ruiz‐Palaez JG, et al. Kangaroo mother care and the bonding hypothesis. Pediatrics 1998;102(2):e17.	Charpak 1997							x
541	Tessier R, Cristo MB, Velez S, Giron M, Nadeau L, Figueroa Z, et al. Kangaroo mother care: a method for protecting high‐risk low birth weight and premature infants against developmental delay. Infant Behavior and Development 2003;26:384‐97.	Charpak 1997							x
542	Tewari, V.V.; Dubey, S.K.; Gupta, G. Bacillus clausii for prevention of late-onset sepsis in preterm infants: a randomized controlled trial. J. Trop. Pediatr. 2015, 61, 377–385.																																														x
543	The CDI Study Group. Community-directed interventions for priority health problems in Africa: results of a multicountry study. Bull World Health Organ. 2010;88:509–18.
544	Thefreelibrary. Seven million SMS disseminated to boost anti-polio drive URL: https://www.thefreelibrary.com/403.htm [accessed 2017-02-23] [WebCite Cache]	Mobilink																												x
545	Tielsch J M, Katz J, Khatry S K, et al. Effect of an improved biomass stove on acute lower respiratory infections in young children in rural Nepal: a cluster-randomised, step-wedge trial.Lancet Global Health 2016; 4(S1): S19-S.
546	Tielsch JM, Rahmathullah L, Thulasiraj RD, Katz J, Coles C, Sheeladevi S, et al. Newborn vitamin A dosing reduces the case fatality but not incidence of common childhood morbidities in South India. Journal of Nutrition 2007;137(11):2470‐4. [PUBMED: 17951487]	Rahmathullah 2003																																			x
547	Tielsch JM, West Jr KP, Katz J, Keyvan-Larijani E, Tizazu T, Schwab L, Johnson GJ, Chirambo MC, Taylor HR. The epidemiology of trachoma in southern Malawi. The American journal of tropical medicine and hygiene. 1988 Mar 1;38(2):393-9.																																	x
548	Tielsch, J.M.; Khatry, S.K.; Stoltzfus, R.J.; Katz, J.; LeClerq, S.C.; Adhikari, R.; Mullany, L.C.; Shresta, S.; Black, R.E. Effect of routine prophylactic supplementation with iron and folic acid on preschool child mortality in southern Nepal: Community-based, cluster-randomised, placebo-controlled trial. Lancet 2006, 367, 144–152.
549	Tiwari SS, Schmidt WP, Darby J, Kariuki ZG, Jenkins MW. Intermittent slow sand filtration for preventing diarrhea among children in Kenyan households using unimproved water sources: randomized controlled trial. Tropical Med Int Health. 2009;14(11):1374–82																															x
550	Tobin-West CI, Briggs N. Effectiveness of trained community volunteers in improving knowledge and management of childhood malaria in a rural area of Rivers State. Nigeria. Nigerian J Clin Pract. 2015;18:651–8.
551	Tomlinson M, Doherty T, Ijumba P, et al. Goodstart: a cluster randomised effectiveness trial of an integrated, community-based package for maternal and newborn care, with prevention of motherto-child transmission of HIV in a South African township. Trop Med Int Health. 2014;19(3):256-266																							x
552	Touray K, Mkanda P, Tegegn S, Nsubuga P, Erbeto TB, Banda R, et al. Tracking vaccination teams during polio campaigns in northern Nigeria by use of geographic information system technology. J Infect Dis 2016;213(Suppl 3):S67-S72. [Medline]																													x
553	Tregnaghi MW, Abate HJ, Valencia A, et al; Rota-024 Study Group. Human rotavirus vaccine is highly efficacious when coadministered with routine expanded program of immunization vaccines including oral poliovirus vaccine in Latin America. Pediatr Infect Dis J. 2011;30:e103–e108				x
554	Turan JM, Onono M, Steinfeld RL, et al. Implementation and operational research: effects of antenatal care and HIV treatment integration on elements of the PMTCT cascade: results from the SHAIP Cluster-Randomized Controlled Trial in Kenya. J Acquir Immune Defic Syndr 2015;69:e172–81.																											x
555	Uddin M.J., Larson C.P. , Oliveras E., Khan A., Quaiyum M. , Saha N.C. , Child immunization coverage in urban slums of Bangladesh: impact of an intervention package, Health Policy Plan, 25 (2010), pp. 50-60																x
556	Uddin MJ, Shamsuzzaman M, Horng L, Labrique A, Vasudevan L, Zeller K, et al. Use of mobile phones for improving vaccination coverage among children living in rural hard-to-reach areas and urban streets of Bangladesh. Vaccine 2016 Jan 4;34(2):276-283.																													x														x
557	Ullah MB, Mridha MK, Arnold CD, Matias SL, Khan MSA, Siddiqui Z, et al. Provision of pre‐ and postnatal nutritional supplements generally did not increase or decrease common childhood illnesses in Bangladesh: a cluster‐randomized effectiveness trial. Journal of Nutrition 2019;149(7):1271‐81. [DOI: 10.1093/jn/nxz059; PUBMED: 31162588]	Mridha 2016 (C);
558	UN News Centre. UN. UNICEF uses text messages to spread the word about polio in Zambia URL: http://www.un.org/apps/news/story.asp?NewsID=31517#.WK1U1RKLQcg [WebCite Cache]																													x
559	Uprety P, Lindsey J, Levin M, Rainwater‐Lovett K, Ziemniak C, Kaplan S, et al. Enhanced inflammation and rotavirus vaccine responses in perinatal HIV‐1 infection. Topics in Antiviral Medicine; 23rd Conference on Retroviruses and Opportunistic Infections, CROI; 2016. USA. 2016; Vol. 24(E‐1):347.	RV5 Levin 2017‐AF: Botswana (1 study); Tanzania (1 study); Zambia (1 study); Zimbabwe (1 study)
560	Uskun E, Uskun SB, Uysalgenc M, Yagiz M. Effectiveness of a training intervention on immunization to increase knowledge of primary healthcare workers and vaccination coverage rates. Public Health (Elsevier) 2008;122(9):949–58.			x
561	Usman H.R., Akhtar S. ,Habib F. , Jehan I. , Redesigned immunization card and center-based education to reduce childhood immunization dropouts in urban Pakistan: a randomized controlled trial, Vaccine, 27 (2009), pp. 467-472											x	x				x										x											x				x
562	Usman HR, Rahbar MH, Kristensen S, Vermund SH, Kirby RS, Habib F, et al. Randomized controlled trial to improve childhood immunization adherence in rural Pakistan: redesigned immunization card and maternal education. Trop Med Int Health. 2011 Mar;16(3):334–42. doi: http://dx.doi.org/10.1111/j.1365-3156.2010.02698.x PMID: 21159080			x								x	x														x											x				x
563	Valenzuela MT, Seoane M, Canals A, Pidal P, Hormazabal JC, Araya P, Terrazas S, Díaz J. [Laboratory surveillance of Streptococcus pneumoniae from invasive disease, Chile 2007-2012]. Rev Chilena Infectol. 2014;31:651–658. doi:10.4067/S0716-10182014000600002																																x
564	Venczel L. Evaluation and application of a mixed oxidant disinfection system for waterborne disease prevention [dissertation]. Chapel Hill (NC): University of North Carolina at Chapel Hill, 1997	Quick 1999 BOL																																									x
565	Vieira SCF, Gurgel RQ, Kirby A, Barreto IP, Souza LD, Oliveira OC, et al. Acute diarrhoea in a community cohort of children who received an oral rotavirus vaccine in Northeast Brazil. Mem Inst Oswaldo Cruz. 2011;106:330–4																								x
566	von Gottberg A, de Gouveia L, Tempia S, Quan V, Meiring S, von Mollendorf C, et al. Effects of vaccination on invasive pneumococcal disease in South Africa. N Engl J Med. 2014;371: 1889–99. pmid:25386897						x
567	von Mollendorf C, Cohen C, de Gouveia L, Naidoo N, Meiring S, Quan V, et al. Risk factors for invasive pneumococcal disease among children less than 5 years of age in a high HIV prevalence setting, South Africa, 2010 to 2012. Pediatr Infect Dis J. 2015;34:27–34.
568	von Mollendorf C, Cohen C, Tempia S, Meiring S, de Gouveia L, Quan V, et al. Epidemiology of Serotype 1 Invasive Pneumococcal Disease, South Africa, 2003–2013. Emerg Infect Dis. 2016;22: 261–70. pmid:26812214						x
569	Von Mollendorf C, Tempia S, Von Gottberg A, et al. : Estimated severe pneumococcal disease cases and deaths before and after pneumococcal conjugate vaccine introduction in children younger than 5 years of age in South Africa. PLoS One. 2017;12(7):e0179905. 10.1371/journal.pone.0179905
570	Wakadha H, Chandir S, Were EV, Rubin A, Obor D, Levine OS, et al. The feasibility of using mobile-phone based SMS reminders and conditional cash transfers to improve timely immunization in rural Kenya. Vaccine 2013 Jan 30;31(6):987-993																													x
571	Wang LX, Li JH, Chen HP, et al. Hepatitis B vaccination of newborn infants in rural China: evaluation of a village-based, out-of-cold-chain delivery strategy. B World Health Organ 2007; 85:688–694.
572	Wang PC, Mwango A, Moberley S, et al. A Cluster Randomised Trial on the Impact of Integrating Early Infant HIV Diagnosis with the Expanded Programme on Immunization on Immunization and HIV Testing Rates in Rural Health Facilities in Southern Zambia. PloS One. 2015;10(10):e0141455																							x																		x
573	Weiss W, Rahman MH, Solomon R, Singh V, Ward D. Outcomes of polio eradication activities in Uttar Pradesh, India: the Social Mobilization Network (SM Net) and Core Group Polio Project (CGPP). BMC infectious diseases. 2010;11(117);1–11.												x
574	WHO. The use of mobile phones in polio eradication URL: http://www.who.int/bulletin/volumes/94/2/15-163683/en/ [accessed 2017-02-23]																													x
575	WHO/CHD Immunization‐Linked Vitamin A Supplementation Study Group. Randomised trial to assess benefits and safety of vitamin A supplementation linked to immunisation in early infancy. Lancet 1998;352(9136):1257‐63. [PUBMED: 9788455]	WHO 1998																																		x
576	Xu, L.; Wang, Y.; Wang, Y.; Fu, J.; Sun, M.; Mao, Z.; Vandenplas, Y. A double-blinded randomized trial on growth and feeding tolerance with Saccharomyces boulardii CNCM I-745 in formula-fed preterm infants. J. Pediatr. 2016, 92, 296–301.																																														x
577	Yen C, Figueroa JR, Uribe ES, et al. Monovalent rotavirus vaccine provides protection against an emerging fully heterotypic G9P[4] rotavirus strain in Mexico. J Infect Dis 2011; 204:783–6																				x				x
578	Young MF, Mehta R, Gosdin L, Kekre P, Verma P, Larson L, et al. Impact of home fortification of complementary foods program on child anemia and stunting in Bihar, India. FASEB Journal 2017;31(1 Suppl). [Abstract #165.7]	Larson 2018 (C);
579	Young MF. Bihar MNP results [personal communication]. Email to: P Suchdev. 5 December 2019.	Larson 2018 (C);
580	YouTube. HealthPhoneTM: how immunization protects: completing the immunization cycle protects children URL: https://www.youtube.com/watch?v=Wr-RKyifFmI [accessed 2017-02-23] [WebCite Cache]																													x
581	Zaidi A, Khowaja S. Apps.WHO. Small incentives improve vaccine coverage in Pakistan URL: http://apps.who.int/iris/bitstream/10665/92806/1/WHO_RHR_13.16_eng.pdf [WebCite Cache]	Interactive Research and Development’s (IRD) Interactive alerts																												x
582	Zaman K, Dang DA, Victor JC, et al. Efficacy of pentavalent rotavirus vaccine against severe rotavirus gastroenteritis in infants in developing countries in Asia: a randomised, double-blind, placebo-controlled trial. Lancet. 2010;376:615–623	RV5 Zaman 2010‐AS= RV5 Zaman 2010‐BGD + RV5 Zaman 2010‐VNM;			x
583	Zaman K, Sack DA, Neuzil KM, Yunus M, Moulton LH, Sugimoto JD, et al. Effectiveness of a live oral human rotavirus vaccine after programmatic introduction in Bangladesh: A cluster‐randomized trial. PLoS Medicine 2017;14(4):e1002282.	RV1 Zaman 2017‐BGD;
584	Zaman K, Sack DA, Yunus M, Arifeen SE, Podder G, Azim T, et al. Bangladesh Rotavirus Vaccine study group. Successful co‐administration of a human rotavirus and oral poliovirus vaccines in Bangladeshi infants in a 2‐dose schedule at 12 and 16 weeks of age. Vaccine 2009;27(9):1333‐9.	RV1 Zaman 2009‐BGD;
585	Zaman K., Anh D.D., Victor J.C., Shin S., Yunus Md., Dallas M.J., Podder G., Thiem V.D., Mai L.T.P., Luby S.P., Tho L.H., Coia M.L., Lewis K., Rivers S.B., Sack D.A., Schödel F., Steele A.D., Neuzil K.M., Ciarlet M. Efficacy of pentavalent rotavirus vaccine against severe rotavirus gastroenteritis in infants in developing countries in Asia: a randomised, double-blind, placebo controlled trial. La…
586	Zhang J, Zou G, Dong J, et al. Research on strategy of improving the first hepatitis B vaccine inoculation rate of children living in village regions in Longshan County (Chinese). Chin J Vaccines Immun 2005; 11:96–99.
587	Zimicki , S. , Hornik , R. C. , Verzosa , C. C. , Hernandez , J. R. , de Guzman , E. , Dayrit , M. , … Abad , M. ( 1994 ). Improving vaccination coverage in urban areas through a health communication campaign: The 1990 Philippine experience . Bulletin of the World Health Organization , 72 ( 3 ), 409 – 422		*											x			x
[truncated: 16 more columns]
